# Supplementary material for: 1-Nitro-2,3-di-2-pyridyl-2,3-dihydro­indolizine
Source: Acta Crystallogr Sect E Struct Rep Online. 2009 Apr 2;65(Pt 5):o957. doi: 10.1107/S1600536809011842 (PMC2977657; doi:10.1107/S1600536809011842)
Supplement: Supplementary file 1 [file e-65-0o957-sup1.cif]

##############################################################################
###                                                                        ###
###        Electronic paper (Acta Crystallographica Section E)             ###
###                                                                        ###
##############################################################################
#                                                                            #
# This CIF contains the data in a paper accepted for publication in Acta     #
# Crystallographica Section E. It conforms to the requirements of Notes      #
# for Authors for Section E, and has been peer reviewed under the auspices   #
# of the IUCr Commission on Journals.                                        #
#                                                                            #
# Full details of the Crystallographic Information File format               #
# are given in the paper "The Crystallographic Information File (CIF):       #
# a New Standard Archive File for Crystallography" by S. R. Hall, F. H.      #
# Allen and I. D. Brown [Acta Cryst. (1991), A47, 655-685].                  #
#                                                                            #
# The current version of the core CIF dictionary is obtainable from          #
# ftp://ftp.iucr.org/pub/cif_core.dic. The current version number is 2.4.    #
#                                                                            #
# Software is freely available for graphical display of the structure(s) in  #
# this CIF.  For information consult the CIF home page http://www.iucr.org/  #
# cif/home.html                                                              #
#                                                                            #
# This file may be used for bona fide research purposes within the           #
# scientific community so long as proper attribution is given to the journal # 
# article from which it was obtained.                                        #
#                                                                            #
##############################################################################
                                             
data_I
_audit_creation_method     SHELXL-97
_chemical_name_systematic
;
1-Nitro-2,3-di-2-pyridyl-2,3-dihydroindolizine
;
_chemical_name_common     ?
_chemical_formula_moiety     'C18 H14 N4 O2'
_chemical_formula_sum     'C18 H14 N4 O2'
_chemical_formula_iupac     'C18 H14 N4 O2'
_chemical_formula_weight     318.33
_chemical_melting_point     ?
_symmetry_cell_setting     monoclinic
_symmetry_space_group_name_H-M     'C 2/c'
_symmetry_space_group_name_Hall     '-C 2yc'
loop_
    _symmetry_equiv_pos_as_xyz
    'x, y, z'
    '-x, y, -z+1/2'
    'x+1/2, y+1/2, z'
    '-x+1/2, y+1/2, -z+1/2'
    '-x, -y, -z'
    'x, -y, z-1/2'
    '-x+1/2, -y+1/2, -z'
    'x+1/2, -y+1/2, z-1/2'
_cell_length_a     28.0688(19)
_cell_length_b     7.9672(6)
_cell_length_c     21.1859(15)
_cell_angle_alpha     90.00
_cell_angle_beta     131.408(4)
_cell_angle_gamma     90.00
_cell_volume     3553.4(4)
_cell_formula_units_Z     8
_cell_measurement_reflns_used     10925
_cell_measurement_theta_min     2.56
_cell_measurement_theta_max     27.48
_cell_measurement_temperature     183(2)
_exptl_crystal_description     prism
_exptl_crystal_colour     'light yellow'
_exptl_crystal_size_max     0.06
_exptl_crystal_size_mid     0.06
_exptl_crystal_size_min     0.05
_exptl_crystal_density_diffrn     1.219
_exptl_crystal_density_meas     ?
_exptl_crystal_density_method     'not measured'
_exptl_crystal_F_000     1364
_exptl_absorpt_coefficient_mu     0.083
_exptl_absorpt_correction_type     none
_exptl_absorpt_process_details     ?
_exptl_absorpt_correction_T_min     ?
_exptl_absorpt_correction_T_max     ?
_exptl_special_details
;
;
_diffrn_ambient_temperature     183(2)
_diffrn_radiation_type     MoK\a
_diffrn_radiation_wavelength     0.71073
_diffrn_radiation_source     'fine-focus sealed tube'
_diffrn_radiation_monochromator     graphite
_diffrn_measurement_device_type     'Nonius KappaCCD'
_diffrn_measurement_method     '\f and \w'
_diffrn_detector_area_resol_mean     ?
_diffrn_reflns_number     10925
_diffrn_reflns_av_R_equivalents     0.0569
_diffrn_reflns_av_sigmaI/netI     0.0617
_diffrn_reflns_theta_min     2.56
_diffrn_reflns_theta_max     27.48
_diffrn_reflns_theta_full     27.48
_diffrn_measured_fraction_theta_max     0.985
_diffrn_measured_fraction_theta_full     0.985
_diffrn_reflns_limit_h_min     -36
_diffrn_reflns_limit_h_max     36
_diffrn_reflns_limit_k_min     -10
_diffrn_reflns_limit_k_max     8
_diffrn_reflns_limit_l_min     -22
_diffrn_reflns_limit_l_max     27
_diffrn_standards_number     ?
_diffrn_standards_interval_count     ?
_diffrn_standards_interval_time     ?
_diffrn_standards_decay_%     ?
_refine_special_details
;
Refinement of <i>F</i>^2^ against ALL reflections. The weighted <i>R</i>-factor
<i>wR</i> and goodness of fit <i>S</i> are based on <i>F</i>^2^, conventional
<i>R</i>-factors <i>R</i> are based on <i>F</i>, with <i>F</i> set to zero for
negative <i>F</i>^2^. The threshold expression of <i>F</i>^2^ >
\s(<i>F</i>^2^) is used only for calculating <i>R</i>-factors(gt) <i>etc</i>.
and is not relevant to the choice of reflections for refinement.
<i>R</i>-factors based on <i>F</i>^2^ are statistically about twice as large
as those based on <i>F</i>, and <i>R</i>- factors based on ALL data will be
even larger.
;
_reflns_number_total     4021
_reflns_number_gt     2564
_reflns_threshold_expression     I>2\s(I)
_refine_ls_structure_factor_coef     Fsqd
_refine_ls_matrix_type     full
_refine_ls_R_factor_all     0.1005
_refine_ls_R_factor_gt     0.0645
_refine_ls_wR_factor_gt     0.1856
_refine_ls_wR_factor_ref     0.2164
_refine_ls_goodness_of_fit_ref     0.735
_refine_ls_restrained_S_all     0.735
_refine_ls_number_reflns     4021
_refine_ls_number_parameters     217
_refine_ls_number_restraints     0
_refine_ls_hydrogen_treatment     constr
_refine_ls_weighting_scheme     calc
_refine_ls_weighting_details
         'calc w=1/[\s^2^(Fo^2^)+(0.1821P)^2^+4.6408P] where P=(Fo^2^+2Fc^2^)/3'
_atom_sites_solution_hydrogens     geom
_atom_sites_solution_primary     direct
_atom_sites_solution_secondary     difmap
_refine_ls_shift/su_max     0.000
_refine_ls_shift/su_mean     0.000
_refine_diff_density_max     0.280
_refine_diff_density_min     -0.262
_refine_ls_extinction_method     none
_refine_ls_extinction_coef     ?
loop_
    _atom_type_symbol
    _atom_type_description
    _atom_type_scat_dispersion_real
    _atom_type_scat_dispersion_imag
    _atom_type_scat_source
    'C' 'C' 0.0033 0.0016
                         'International Tables Vol C Tables 4.2.6.8 and 6.1.1.4'
    'H' 'H' 0.0000 0.0000
                         'International Tables Vol C Tables 4.2.6.8 and 6.1.1.4'
    'N' 'N' 0.0061 0.0033
                         'International Tables Vol C Tables 4.2.6.8 and 6.1.1.4'
    'O' 'O' 0.0106 0.0060
                         'International Tables Vol C Tables 4.2.6.8 and 6.1.1.4'
_computing_data_collection     'COLLECT (Nonius, 1998)'
_computing_cell_refinement     'DENZO (Otwinowski & Minor, 1997)'
_computing_data_reduction
;DENZO (Otwinowski & Minor, 1997) and the SQUEEZE option
(Sluis & Spek, 1990) in PLATON (Spek, 2009)
;
_computing_structure_solution     'SHELXS97 (Sheldrick, 2008)'
_computing_structure_refinement     'SHELXL97 (Sheldrick, 2008)'
_computing_molecular_graphics     'SHELXTL/PC (Sheldrick, 2008)'
_computing_publication_material     'SHELXL97 (Sheldrick, 2008)'
loop_
    _atom_site_type_symbol
    _atom_site_label
    _atom_site_fract_x
    _atom_site_fract_y
    _atom_site_fract_z
    _atom_site_U_iso_or_equiv
    _atom_site_adp_type
    _atom_site_calc_flag
    _atom_site_refinement_flags
    _atom_site_occupancy
    _atom_site_disorder_assembly
    _atom_site_disorder_group
    O O1 0.17598(9) 1.2960(2) 0.14775(13) 0.0452(5) Uani d . 1 . .
    O O2 0.16787(9) 1.2549(2) 0.03788(12) 0.0485(5) Uani d . 1 . .
    N N1 0.17260(9) 1.1975(2) 0.09773(14) 0.0371(5) Uani d . 1 . .
    N N2 0.17010(8) 0.7804(2) 0.15264(11) 0.0298(4) Uani d . 1 . .
    N N3 0.04544(10) 0.8231(3) -0.00295(16) 0.0518(6) Uani d . 1 . .
    N N4 0.27897(9) 0.8055(3) 0.13515(12) 0.0357(5) Uani d . 1 . .
    C C1 0.17419(10) 1.0305(3) 0.10757(14) 0.0325(5) Uani d . 1 . .
    C C2 0.17024(10) 0.9055(3) 0.05051(14) 0.0323(5) Uani d . 1 . .
    H H2A 0.1348 0.9368 -0.0097 0.039 Uiso calc R 1 . .
    C C3 0.15344(10) 0.7422(3) 0.07139(14) 0.0320(5) Uani d . 1 . .
    H H3A 0.1790 0.6456 0.0776 0.038 Uiso calc R 1 . .
    C C4 0.17739(10) 0.9488(3) 0.16928(13) 0.0309(5) Uani d . 1 . .
    C C5 0.18579(10) 1.0032(3) 0.23890(14) 0.0338(5) Uani d . 1 . .
    H H5A 0.1914 1.1190 0.2528 0.041 Uiso calc R 1 . .
    C C6 0.18587(11) 0.8876(3) 0.28665(15) 0.0395(6) Uani d . 1 . .
    H H6A 0.1912 0.9242 0.3337 0.047 Uiso calc R 1 . .
    C C7 0.17820(12) 0.7160(3) 0.26747(16) 0.0408(6) Uani d . 1 . .
    H H7A 0.1781 0.6365 0.3008 0.049 Uiso calc R 1 . .
    C C8 0.17096(11) 0.6654(3) 0.20010(15) 0.0349(5) Uani d . 1 . .
    H H8A 0.1665 0.5496 0.1866 0.042 Uiso calc R 1 . .
    C C9 0.08294(11) 0.7031(3) 0.00711(14) 0.0344(5) Uani d . 1 . .
    C C10 0.06039(11) 0.5554(3) -0.03744(15) 0.0385(6) Uani d . 1 . .
    H H10A 0.0886 0.4714 -0.0278 0.046 Uiso calc R 1 . .
    C C11 -0.00528(12) 0.5328(3) -0.09736(17) 0.0473(7) Uani d . 1 . .
    H H11A -0.0227 0.4328 -0.1299 0.057 Uiso calc R 1 . .
    C C12 -0.04402(12) 0.6548(4) -0.10870(16) 0.0451(6) Uani d . 1 . .
    H H12A -0.0889 0.6421 -0.1494 0.054 Uiso calc R 1 . .
    C C13 -0.01697(13) 0.7973(4) -0.0600(2) 0.0525(7) Uani d . 1 . .
    H H13A -0.0443 0.8817 -0.0675 0.063 Uiso calc R 1 . .
    C C14 0.23253(10) 0.8989(3) 0.06895(13) 0.0317(5) Uani d . 1 . .
    C C15 0.24114(12) 0.9906(3) 0.02183(15) 0.0394(6) Uani d . 1 . .
    H H15A 0.2071 1.0545 -0.0250 0.047 Uiso calc R 1 . .
    C C16 0.29952(13) 0.9886(3) 0.04343(17) 0.0444(6) Uani d . 1 . .
    H H16A 0.3066 1.0520 0.0123 0.053 Uiso calc R 1 . .
    C C17 0.34797(12) 0.8915(3) 0.11200(17) 0.0437(6) Uani d . 1 . .
    H H17A 0.3887 0.8865 0.1286 0.052 Uiso calc R 1 . .
    C C18 0.33500(12) 0.8037(3) 0.15471(16) 0.0401(6) Uani d . 1 . .
    H H18A 0.3680 0.7373 0.2013 0.048 Uiso calc R 1 . .
loop_
    _atom_site_aniso_label
    _atom_site_aniso_U_11
    _atom_site_aniso_U_22
    _atom_site_aniso_U_33
    _atom_site_aniso_U_12
    _atom_site_aniso_U_13
    _atom_site_aniso_U_23
    O1 0.0509(11) 0.0294(9) 0.0678(12) 0.0003(7) 0.0446(10) -0.0052(8)
    O2 0.0574(12) 0.0393(10) 0.0642(12) 0.0097(8) 0.0467(11) 0.0178(9)
    N1 0.0373(11) 0.0281(10) 0.0527(12) 0.0046(8) 0.0327(10) 0.0056(9)
    N2 0.0270(9) 0.0276(10) 0.0322(9) -0.0005(7) 0.0185(8) 0.0000(7)
    N3 0.0335(11) 0.0431(13) 0.0634(14) 0.0014(9) 0.0254(11) -0.0136(11)
    N4 0.0336(10) 0.0381(11) 0.0356(10) -0.0006(8) 0.0229(9) 0.0012(8)
    C1 0.0313(11) 0.0288(12) 0.0382(12) 0.0004(9) 0.0233(10) 0.0015(9)
    C2 0.0326(11) 0.0305(12) 0.0303(10) 0.0002(9) 0.0193(10) 0.0020(9)
    C3 0.0313(11) 0.0285(11) 0.0366(11) 0.0008(9) 0.0226(10) -0.0028(9)
    C4 0.0253(10) 0.0260(11) 0.0363(11) 0.0020(8) 0.0182(9) 0.0006(9)
    C5 0.0335(11) 0.0298(12) 0.0377(12) 0.0009(9) 0.0234(10) -0.0031(9)
    C6 0.0384(13) 0.0440(15) 0.0386(12) 0.0032(10) 0.0266(11) 0.0006(10)
    C7 0.0402(13) 0.0415(14) 0.0443(13) 0.0045(10) 0.0295(12) 0.0092(11)
    C8 0.0333(12) 0.0282(12) 0.0420(12) 0.0001(9) 0.0244(11) 0.0026(10)
    C9 0.0324(12) 0.0328(12) 0.0371(12) 0.0001(9) 0.0226(10) -0.0013(9)
    C10 0.0377(12) 0.0325(13) 0.0449(13) -0.0023(10) 0.0272(11) -0.0042(10)
    C11 0.0372(13) 0.0426(15) 0.0526(15) -0.0113(11) 0.0256(12) -0.0134(12)
    C12 0.0303(12) 0.0531(16) 0.0452(14) -0.0063(11) 0.0221(11) -0.0039(12)
    C13 0.0345(13) 0.0471(16) 0.0651(17) 0.0043(11) 0.0284(13) -0.0086(13)
    C14 0.0352(12) 0.0307(12) 0.0305(10) -0.0021(9) 0.0223(10) -0.0032(9)
    C15 0.0469(14) 0.0398(14) 0.0369(12) 0.0043(11) 0.0299(12) 0.0055(10)
    C16 0.0566(16) 0.0427(15) 0.0532(15) -0.0055(12) 0.0445(14) -0.0008(12)
    C17 0.0408(13) 0.0468(15) 0.0539(15) -0.0062(11) 0.0357(13) -0.0068(12)
    C18 0.0357(12) 0.0430(14) 0.0410(13) 0.0024(10) 0.0252(11) 0.0015(10)
_geom_special_details
;
All e.s.d.'s (except the e.s.d. in the dihedral angle between two l.s. planes)
are estimated using the full covariance matrix. The cell e.s.d.'s are taken
into account individually in the estimation of e.s.d.'s in distances, angles
and torsion angles; correlations between e.s.d.'s in cell parameters are only
used when they are defined by crystal symmetry. An approximate (isotropic)
treatment of cell e.s.d.'s is used for estimating e.s.d.'s involving l.s.
planes.
;
loop_
    _geom_bond_atom_site_label_1
    _geom_bond_atom_site_label_2
    _geom_bond_site_symmetry_2
    _geom_bond_distance
    _geom_bond_publ_flag
    O1 N1 . 1.271(3) ?
    O2 N1 . 1.269(3) ?
    N1 C1 . 1.342(3) ?
    N2 C8 . 1.349(3) ?
    N2 C4 . 1.367(3) ?
    N2 C3 . 1.487(3) ?
    N3 C13 . 1.331(3) ?
    N3 C9 . 1.331(3) ?
    N4 C18 . 1.335(3) ?
    N4 C14 . 1.342(3) ?
    C1 C4 . 1.410(3) ?
    C1 C2 . 1.513(3) ?
    C2 C14 . 1.519(3) ?
    C2 C3 . 1.545(3) ?
    C2 H2A . 1.0000 ?
    C3 C9 . 1.517(3) ?
    C3 H3A . 1.0000 ?
    C4 C5 . 1.400(3) ?
    C5 C6 . 1.367(3) ?
    C5 H5A . 0.9500 ?
    C6 C7 . 1.402(4) ?
    C6 H6A . 0.9500 ?
    C7 C8 . 1.363(4) ?
    C7 H7A . 0.9500 ?
    C8 H8A . 0.9500 ?
    C9 C10 . 1.373(3) ?
    C10 C11 . 1.395(3) ?
    C10 H10A . 0.9500 ?
    C11 C12 . 1.356(4) ?
    C11 H11A . 0.9500 ?
    C12 C13 . 1.377(4) ?
    C12 H12A . 0.9500 ?
    C13 H13A . 0.9500 ?
    C14 C15 . 1.381(3) ?
    C15 C16 . 1.380(4) ?
    C15 H15A . 0.9500 ?
    C16 C17 . 1.394(4) ?
    C16 H16A . 0.9500 ?
    C17 C18 . 1.370(4) ?
    C17 H17A . 0.9500 ?
    C18 H18A . 0.9500 ?
loop_
    _geom_angle_atom_site_label_1
    _geom_angle_atom_site_label_2
    _geom_angle_atom_site_label_3
    _geom_angle_site_symmetry_1
    _geom_angle_site_symmetry_3
    _geom_angle
    _geom_angle_publ_flag
    O1 N1 O2 . . 120.7(2) ?
    O1 N1 C1 . . 120.4(2) ?
    O2 N1 C1 . . 118.9(2) ?
    C8 N2 C4 . . 123.25(19) ?
    C8 N2 C3 . . 124.12(19) ?
    C4 N2 C3 . . 112.24(18) ?
    C13 N3 C9 . . 117.5(2) ?
    C18 N4 C14 . . 117.4(2) ?
    N1 C1 C4 . . 125.2(2) ?
    N1 C1 C2 . . 123.4(2) ?
    C4 C1 C2 . . 111.29(19) ?
    C1 C2 C14 . . 110.71(18) ?
    C1 C2 C3 . . 101.58(17) ?
    C14 C2 C3 . . 114.49(18) ?
    C1 C2 H2A . . 109.9 ?
    C14 C2 H2A . . 109.9 ?
    C3 C2 H2A . . 109.9 ?
    N2 C3 C9 . . 107.82(17) ?
    N2 C3 C2 . . 103.72(17) ?
    C9 C3 C2 . . 112.33(18) ?
    N2 C3 H3A . . 110.9 ?
    C9 C3 H3A . . 110.9 ?
    C2 C3 H3A . . 110.9 ?
    N2 C4 C5 . . 117.9(2) ?
    N2 C4 C1 . . 107.89(19) ?
    C5 C4 C1 . . 134.2(2) ?
    C6 C5 C4 . . 119.2(2) ?
    C6 C5 H5A . . 120.4 ?
    C4 C5 H5A . . 120.4 ?
    C5 C6 C7 . . 121.2(2) ?
    C5 C6 H6A . . 119.4 ?
    C7 C6 H6A . . 119.4 ?
    C8 C7 C6 . . 118.7(2) ?
    C8 C7 H7A . . 120.7 ?
    C6 C7 H7A . . 120.7 ?
    C7 C8 N2 . . 119.8(2) ?
    C7 C8 H8A . . 120.1 ?
    N2 C8 H8A . . 120.1 ?
    N3 C9 C10 . . 123.3(2) ?
    N3 C9 C3 . . 114.8(2) ?
    C10 C9 C3 . . 121.8(2) ?
    C9 C10 C11 . . 117.9(2) ?
    C9 C10 H10A . . 121.1 ?
    C11 C10 H10A . . 121.1 ?
    C12 C11 C10 . . 119.4(2) ?
    C12 C11 H11A . . 120.3 ?
    C10 C11 H11A . . 120.3 ?
    C11 C12 C13 . . 118.6(2) ?
    C11 C12 H12A . . 120.7 ?
    C13 C12 H12A . . 120.7 ?
    N3 C13 C12 . . 123.4(2) ?
    N3 C13 H13A . . 118.3 ?
    C12 C13 H13A . . 118.3 ?
    N4 C14 C15 . . 122.4(2) ?
    N4 C14 C2 . . 116.42(19) ?
    C15 C14 C2 . . 121.2(2) ?
    C16 C15 C14 . . 119.4(2) ?
    C16 C15 H15A . . 120.3 ?
    C14 C15 H15A . . 120.3 ?
    C15 C16 C17 . . 118.6(2) ?
    C15 C16 H16A . . 120.7 ?
    C17 C16 H16A . . 120.7 ?
    C18 C17 C16 . . 118.0(2) ?
    C18 C17 H17A . . 121.0 ?
    C16 C17 H17A . . 121.0 ?
    N4 C18 C17 . . 124.2(2) ?
    N4 C18 H18A . . 117.9 ?
    C17 C18 H18A . . 117.9 ?
loop_
    _geom_torsion_atom_site_label_1
    _geom_torsion_atom_site_label_2
    _geom_torsion_atom_site_label_3
    _geom_torsion_atom_site_label_4
    _geom_torsion_site_symmetry_1
    _geom_torsion_site_symmetry_2
    _geom_torsion_site_symmetry_3
    _geom_torsion_site_symmetry_4
    _geom_torsion
    _geom_torsion_publ_flag
    O1 N1 C1 C4 . . . . 2.2(3) ?
    O2 N1 C1 C4 . . . . -178.0(2) ?
    O1 N1 C1 C2 . . . . 179.84(19) ?
    O2 N1 C1 C2 . . . . -0.4(3) ?
    N1 C1 C2 C14 . . . . 74.7(3) ?
    C4 C1 C2 C14 . . . . -107.4(2) ?
    N1 C1 C2 C3 . . . . -163.3(2) ?
    C4 C1 C2 C3 . . . . 14.6(2) ?
    C8 N2 C3 C9 . . . . 69.8(3) ?
    C4 N2 C3 C9 . . . . -103.2(2) ?
    C8 N2 C3 C2 . . . . -170.94(19) ?
    C4 N2 C3 C2 . . . . 16.1(2) ?
    C1 C2 C3 N2 . . . . -17.3(2) ?
    C14 C2 C3 N2 . . . . 102.0(2) ?
    C1 C2 C3 C9 . . . . 98.8(2) ?
    C14 C2 C3 C9 . . . . -141.83(19) ?
    C8 N2 C4 C5 . . . . -0.3(3) ?
    C3 N2 C4 C5 . . . . 172.68(18) ?
    C8 N2 C4 C1 . . . . 179.81(18) ?
    C3 N2 C4 C1 . . . . -7.2(2) ?
    N1 C1 C4 N2 . . . . 172.5(2) ?
    C2 C1 C4 N2 . . . . -5.3(2) ?
    N1 C1 C4 C5 . . . . -7.3(4) ?
    C2 C1 C4 C5 . . . . 174.8(2) ?
    N2 C4 C5 C6 . . . . -0.5(3) ?
    C1 C4 C5 C6 . . . . 179.3(2) ?
    C4 C5 C6 C7 . . . . 0.5(3) ?
    C5 C6 C7 C8 . . . . 0.4(4) ?
    C6 C7 C8 N2 . . . . -1.2(3) ?
    C4 N2 C8 C7 . . . . 1.3(3) ?
    C3 N2 C8 C7 . . . . -170.9(2) ?
    C13 N3 C9 C10 . . . . -0.8(4) ?
    C13 N3 C9 C3 . . . . 178.4(2) ?
    N2 C3 C9 N3 . . . . 56.2(3) ?
    C2 C3 C9 N3 . . . . -57.5(3) ?
    N2 C3 C9 C10 . . . . -124.6(2) ?
    C2 C3 C9 C10 . . . . 121.8(2) ?
    N3 C9 C10 C11 . . . . 1.4(4) ?
    C3 C9 C10 C11 . . . . -177.8(2) ?
    C9 C10 C11 C12 . . . . -0.7(4) ?
    C10 C11 C12 C13 . . . . -0.4(4) ?
    C9 N3 C13 C12 . . . . -0.5(5) ?
    C11 C12 C13 N3 . . . . 1.0(5) ?
    C18 N4 C14 C15 . . . . 0.1(3) ?
    C18 N4 C14 C2 . . . . -177.2(2) ?
    C1 C2 C14 N4 . . . . 80.8(2) ?
    C3 C2 C14 N4 . . . . -33.3(3) ?
    C1 C2 C14 C15 . . . . -96.5(2) ?
    C3 C2 C14 C15 . . . . 149.4(2) ?
    N4 C14 C15 C16 . . . . -0.7(4) ?
    C2 C14 C15 C16 . . . . 176.4(2) ?
    C14 C15 C16 C17 . . . . 0.8(4) ?
    C15 C16 C17 C18 . . . . -0.4(4) ?
    C14 N4 C18 C17 . . . . 0.4(4) ?
    C16 C17 C18 N4 . . . . -0.3(4) ?
data_global
_journal_date_recd_electronic     2009-03-19
_journal_date_accepted     2009-03-30
_journal_name_full     'Acta Crystallographica, Section E'
_journal_year     2009
_journal_volume     65
_journal_issue      5
_journal_page_first     o957
_journal_page_last     o957
_journal_paper_category     QO
_journal_coeditor_code     BT2909
_publ_contact_author_name     'Matthias Westerhausen'
_publ_contact_author_address
;
Institute of Inorganic and Analytical Chemistry
Friedrich-Schiller-Universit\"at Jena
August-Bebel-Strasse 2
D-07743 Jena
Germany
;
_publ_contact_author_email     'm.we@uni-jena.de'
_publ_contact_author_fax     '+49 3641 948102'
_publ_contact_author_phone     '+49 3641 948110'
_publ_section_title
;
1-Nitro-2,3-di-2-pyridyl-2,3-dihydroindolizine
;
loop_
    _publ_author_name
    _publ_author_footnote
    _publ_author_address
    'Schulz, Martin' .
;
Institute of Inorganic and Analytical Chemistry
Friedrich-Schiller-Universit\"at Jena
August-Bebel-Strasse 2
D-07743 Jena
Germany
;
    'Kloubert, Tobias' .
;
Institute of Inorganic and Analytical Chemistry
Friedrich-Schiller-Universit\"at Jena
August-Bebel-Strasse 2
D-07743 Jena
Germany
;
    'G\"orls, Helmar' .
;
Institute of Inorganic and Analytical Chemistry
Friedrich-Schiller-Universit\"at Jena
August-Bebel-Strasse 2
D-07743 Jena
Germany
;
    'Westerhausen, Matthias' .
;
Institute of Inorganic and Analytical Chemistry
Friedrich-Schiller-Universit\"at Jena
August-Bebel-Strasse 2
D-07743 Jena
Germany
;
