# Supplementary material for: 1-Nitro-2,3-di-2-pyridyl-2,3-dihydro­indolizine
Source: Acta Crystallogr Sect E Struct Rep Online. 2009 Apr 2;65(Pt 5):o957. doi: 10.1107/S1600536809011842 (PMC2977657; doi:10.1107/S1600536809011842)
Supplement: Supplementary file 2 [file e-65-0o957-Isup2.hkl]

# 
# h,k,l, Fc-squared, Fo-squared, sigma(Fo-squared) and status flag 
# 
data_I
_shelx_title ' c2c in C2/c' 
_shelx_refln_list_code          4 
_shelx_F_calc_maximum      290.09 
_exptl_crystal_F_000      1364.00 
_reflns_d_resolution_high  0.7702 
 
loop_ 
 _symmetry_equiv_pos_as_xyz 
 'x, y, z' 
 '-x, y, -z+1/2' 
 'x+1/2, y+1/2, z' 
 '-x+1/2, y+1/2, -z+1/2' 
 '-x, -y, -z' 
 'x, -y, z-1/2' 
 '-x+1/2, -y+1/2, -z' 
 'x+1/2, -y+1/2, z-1/2' 
 
_cell_length_a    28.0688 
_cell_length_b     7.9672 
_cell_length_c    21.1859 
_cell_angle_alpha  90.000 
_cell_angle_beta  131.408 
_cell_angle_gamma  90.000 
 
_shelx_F_squared_multiplier     1.000 
 
loop_ 
 _refln_index_h 
 _refln_index_k 
 _refln_index_l 
 _refln_F_squared_calc 
 _refln_F_squared_meas 
 _refln_F_squared_sigma 
 _refln_observed_status 
   8   0   0    84151.27    77076.62   3225.83 o 
  10   0   0     4668.76     5320.10    150.85 o 
  12   0   0    31269.71    32561.67    763.43 o 
  14   0   0    13725.99    14565.73    382.30 o 
  16   0   0       58.29       39.10     23.77 o 
  18   0   0     5456.31     5553.41    199.04 o 
  20   0   0     2323.61     2660.69    147.95 o 
  22   0   0     1337.27     1121.52    104.27 o 
  24   0   0      419.75      473.96     60.74 o 
  26   0   0      266.19      213.29     58.71 o 
   1   1   0     3438.66     4715.27     53.65 o 
   3   1   0    17111.13     7882.85    150.83 o 
   5   1   0     6285.09     7763.54    187.54 o 
   7   1   0      172.30      127.36     21.81 o 
   9   1   0     1098.65     1425.11     53.83 o 
  11   1   0      738.49      619.87     56.13 o 
  13   1   0     1040.49     1126.42     60.41 o 
  15   1   0     2301.99     2174.83     51.27 o 
  17   1   0     1758.96     1767.20     56.54 o 
  19   1   0     2409.88     2457.23     68.30 o 
  21   1   0       28.15       61.10     22.10 o 
  23   1   0       42.52        0.20     30.64 o 
  25   1   0      149.25      104.94     28.25 o 
  27   1   0        4.73       35.58     42.31 o 
   0   2   0    16829.09    13458.67    409.98 o 
   2   2   0       12.88       70.71     14.53 o 
   4   2   0    13262.35    12503.72    211.94 o 
   6   2   0    13430.42    12286.20    234.01 o 
   8   2   0     3343.55     3124.40     71.97 o 
  10   2   0     4150.54     4039.17     71.55 o 
  12   2   0     2524.90     2404.96     49.00 o 
  14   2   0      641.10      565.83     26.62 o 
  16   2   0     4285.14     4390.00    108.91 o 
  18   2   0     1129.38     1186.39     82.35 o 
  20   2   0      832.95      884.45     61.27 o 
  22   2   0        6.86       16.04     16.83 o 
  24   2   0      424.27      359.78     41.87 o 
  26   2   0       47.89       39.34     38.42 o 
   1   3   0       60.95       51.25     16.34 o 
   3   3   0    24867.69    26397.08    456.55 o 
   5   3   0      302.83      468.74     15.56 o 
   7   3   0      348.03      426.14     17.46 o 
   9   3   0     2158.03     2584.87     60.38 o 
  11   3   0      560.36      649.25     35.81 o 
  13   3   0      180.41      232.15     15.10 o 
  15   3   0     2059.13     2177.35     46.11 o 
  17   3   0      198.03      214.93     15.39 o 
  19   3   0      528.11      458.27     20.97 o 
  21   3   0       40.92       69.34     15.25 o 
  23   3   0      296.75      273.90     69.19 o 
  25   3   0       36.99       53.86     54.36 o 
   0   4   0    12948.38    14114.18    398.01 o 
   2   4   0     3482.58     3876.78     75.83 o 
   4   4   0      139.86      215.24     23.39 o 
   6   4   0     5461.77     5302.75     96.37 o 
   8   4   0      887.56      896.84     27.38 o 
  10   4   0      402.76      352.29     23.54 o 
  12   4   0     3096.76     3220.60     94.33 o 
  14   4   0      125.96       64.92     20.61 o 
  16   4   0      189.40      223.90     23.45 o 
  18   4   0       36.57       21.44     21.37 o 
  20   4   0      110.42      108.07     33.00 o 
  22   4   0       22.38       72.37     50.36 o 
  24   4   0       30.72       13.35     33.62 o 
   1   5   0      108.99       45.88     21.03 o 
   3   5   0     3059.30     2955.07     80.39 o 
   5   5   0      893.98      978.24     29.67 o 
   7   5   0     1499.89     1721.04     56.95 o 
   9   5   0      192.94      243.08     18.58 o 
  11   5   0      427.64      405.52     36.69 o 
  13   5   0      311.08      261.73     28.05 o 
  15   5   0        9.23       21.69     20.45 o 
  17   5   0       43.89       40.87     23.09 o 
  19   5   0       10.19        0.71     32.56 o 
  21   5   0       23.54       46.00     38.01 o 
  23   5   0      189.80      243.73     86.91 o 
   0   6   0      228.51      264.53     33.28 o 
   2   6   0      134.56      123.54     19.07 o 
   4   6   0     1319.47     1389.44     41.75 o 
   6   6   0      300.11      294.04     20.74 o 
   8   6   0       80.29       75.88     20.21 o 
  10   6   0      252.57      290.28     28.89 o 
  12   6   0      356.16      305.45     28.16 o 
  14   6   0      145.87      143.96     26.03 o 
  16   6   0      130.33      174.57     42.21 o 
  18   6   0       25.59      116.12     35.38 o 
  20   6   0       29.08       48.59     38.25 o 
  22   6   0      134.09      234.21     48.56 o 
   1   7   0        4.18       28.23     21.05 o 
   3   7   0      101.15      130.83     22.68 o 
   5   7   0       69.32       88.17     20.89 o 
   7   7   0      449.70      397.92     28.00 o 
   9   7   0        4.20        8.93     18.68 o 
  11   7   0        1.95        3.85     17.07 o 
  13   7   0       40.91       74.55     36.14 o 
  15   7   0       36.49       34.52     35.17 o 
  17   7   0        4.43        6.25     36.48 o 
  19   7   0       74.35      114.48     51.02 o 
   0   8   0      205.16      162.41     38.29 o 
   2   8   0      400.98      363.02     48.80 o 
   4   8   0        3.45        0.20     20.13 o 
   6   8   0        0.37       20.63     29.36 o 
   8   8   0      298.39      302.78     31.09 o 
  10   8   0        0.09        1.68     24.16 o 
  12   8   0       21.32        8.87     37.53 o 
  14   8   0       12.47       71.23     73.44 o 
  16   8   0        5.61       12.80     42.21 o 
   1   9   0       28.34       15.35     30.32 o 
   3   9   0        1.25       39.96     32.49 o 
   5   9   0       84.65       69.93     28.58 o 
   7   9   0       31.97       45.54     29.42 o 
   9   9   0        1.77       11.09     38.97 o 
  11   9   0        0.06        1.11     40.01 o 
  13   9   0        4.49        2.83     42.93 o 
   0  10   0      672.83      769.34     94.14 o 
   2  10   0      498.85      621.35     59.36 o 
   4  10   0       43.09       40.90     60.74 o 
   6  10   0        7.57        0.10     64.79 o 
 -27   1   1      145.16      194.94     56.84 o 
 -25   1   1       21.20       89.16     34.29 o 
 -23   1   1       21.98       43.74     30.82 o 
 -21   1   1       25.18        9.69     18.76 o 
 -19   1   1        5.65        2.63     16.92 o 
 -17   1   1     1675.49     1705.27     49.33 o 
 -15   1   1      909.23      765.40     34.76 o 
 -13   1   1     1253.95     1092.00     45.27 o 
 -11   1   1     8054.79     8663.50    157.25 o 
  -9   1   1     2069.36     2440.25     54.40 o 
  -7   1   1     5050.28     5132.15    105.71 o 
  -5   1   1      960.91      431.62     10.64 o 
  -1   1   1    16785.64     9241.96    179.18 o 
   3   1   1      512.16      338.78     79.19 o 
   5   1   1     1498.34     1836.52     45.46 o 
   7   1   1     2251.50     2477.78    105.84 o 
   9   1   1      188.50      344.98     21.49 o 
  11   1   1        6.00       10.87     18.16 o 
  13   1   1     2222.55     2298.50     56.34 o 
  15   1   1      553.32      570.78     25.66 o 
  17   1   1      156.66      146.87     18.79 o 
  19   1   1      600.89      551.80     41.71 o 
  21   1   1        0.00        9.89     31.13 o 
  23   1   1       35.15       86.20     53.60 o 
  25   1   1       49.03       30.01     37.89 o 
 -26   2   1        0.86       70.62     51.48 o 
 -24   2   1       81.80       39.58     19.37 o 
 -22   2   1      189.38      152.28     54.74 o 
 -20   2   1      515.33      373.59     27.51 o 
 -18   2   1       70.35       97.97     18.30 o 
 -16   2   1     1526.30     1660.83     97.17 o 
 -14   2   1      178.21      170.15     14.99 o 
 -12   2   1        8.15        7.37     12.51 o 
 -10   2   1      976.58     1006.99     32.42 o 
  -8   2   1     1181.50     1528.70     43.42 o 
  -6   2   1      422.26      461.91     11.50 o 
  -4   2   1      117.16      128.42     19.00 o 
  -2   2   1      362.28      346.72     36.19 o 
   0   2   1    14588.58    17963.46    366.90 o 
   2   2   1     4795.27     4026.56     57.37 o 
   4   2   1      720.27      473.31     19.45 o 
   6   2   1     1691.24     1412.65     37.28 o 
   8   2   1       20.40       44.00     11.75 o 
  10   2   1       62.78       56.99     10.78 o 
  12   2   1        2.43        4.14      9.81 o 
  14   2   1      188.71      168.27     18.56 o 
  16   2   1     1502.71     1456.28     46.54 o 
  18   2   1       56.58       42.92     20.02 o 
  20   2   1      206.02      186.50     15.16 o 
  22   2   1       45.05       22.24     18.55 o 
  24   2   1        0.20       54.66     35.79 o 
 -25   3   1       70.26       67.68     33.99 o 
 -23   3   1        0.03       10.75     31.86 o 
 -21   3   1       17.18       30.89     16.63 o 
 -19   3   1     2004.51     2089.20     51.62 o 
 -17   3   1      288.52      244.95     16.14 o 
 -15   3   1       86.41      132.31     13.09 o 
 -13   3   1     1500.34     1529.17     42.59 o 
 -11   3   1     2192.74     2064.35     40.02 o 
  -9   3   1       59.93       44.11     16.32 o 
  -7   3   1     5126.76     5456.68    123.20 o 
  -5   3   1     5598.37     5188.97     74.55 o 
  -3   3   1      452.25      530.44     23.73 o 
  -1   3   1     4782.05     5208.07    112.56 o 
   1   3   1     4846.23     4459.66    114.48 o 
   3   3   1     3927.63     4249.78    104.71 o 
   5   3   1      325.39      515.01     24.12 o 
   7   3   1      297.25      353.24     21.19 o 
   9   3   1      119.62       64.00     17.43 o 
  11   3   1      152.92      160.17     20.27 o 
  13   3   1      177.71      198.32     19.24 o 
  15   3   1      968.28     1055.23     76.76 o 
  17   3   1      199.46      217.78     23.21 o 
  19   3   1       55.24       38.37     24.46 o 
  21   3   1        9.03       52.69     47.63 o 
  23   3   1      111.06      154.55     47.32 o 
  25   3   1       34.35       34.32     38.87 o 
 -26   4   1       34.18       16.94     43.27 o 
 -24   4   1       77.40       42.00     36.87 o 
 -22   4   1      145.37       99.02     37.04 o 
 -20   4   1       50.99       27.35     24.05 o 
 -18   4   1      797.73      793.35     37.94 o 
 -16   4   1        8.29       28.43     19.49 o 
 -14   4   1     4590.75     4800.69    120.81 o 
 -12   4   1       81.58       78.35     19.64 o 
 -10   4   1        3.96        1.72     18.86 o 
  -8   4   1      862.05      962.85     24.41 o 
  -6   4   1     1834.71     2025.13     35.03 o 
  -4   4   1     1778.01     1809.64     46.74 o 
  -2   4   1       18.89        7.06     16.50 o 
   0   4   1      153.75      330.56     36.37 o 
   2   4   1      292.63      281.43     22.87 o 
   4   4   1     1689.94     1766.43     53.81 o 
   6   4   1        1.93        2.37     11.73 o 
   8   4   1      748.73      802.20     27.76 o 
  10   4   1      480.99      449.51     34.59 o 
  12   4   1      500.17      494.95     30.40 o 
  14   4   1     2216.40     2453.01    160.30 o 
  16   4   1     1049.48     1000.14     43.58 o 
  18   4   1      172.49      217.95     53.65 o 
  20   4   1        8.65       10.05     31.28 o 
  22   4   1       29.46       23.80     34.34 o 
  24   4   1       11.42       14.53     38.57 o 
 -23   5   1        2.01        4.99     35.92 o 
 -21   5   1       15.12       76.01     37.69 o 
 -19   5   1       77.79       54.72     32.82 o 
 -17   5   1       82.08       49.88     22.30 o 
 -15   5   1       56.77       83.50     34.97 o 
 -13   5   1      258.30      210.56     31.15 o 
 -11   5   1        8.10       13.10     12.89 o 
  -9   5   1      119.69      121.44     15.40 o 
  -7   5   1       53.03       75.39     13.46 o 
  -5   5   1      371.26      337.86     21.46 o 
  -3   5   1      439.80      512.15     33.43 o 
  -1   5   1       25.19       23.82     16.81 o 
   1   5   1       11.84        7.49     21.82 o 
   3   5   1       15.81        3.24     18.31 o 
   5   5   1      146.41      150.77     15.30 o 
   7   5   1      113.63      106.42     16.80 o 
   9   5   1       58.62       40.89     22.40 o 
  11   5   1      398.66      405.05     28.21 o 
  13   5   1      336.10      380.50     27.29 o 
  15   5   1      105.35       98.38     24.47 o 
  17   5   1       15.37       22.02     31.80 o 
  19   5   1       33.79       28.66     33.23 o 
  21   5   1       53.03       75.69     74.86 o 
  23   5   1        2.92        0.30     40.78 o 
 -22   6   1       36.64       11.50     38.61 o 
 -20   6   1        0.10        9.79     37.20 o 
 -18   6   1      382.72      391.74     82.25 o 
 -16   6   1        4.97        0.50     27.88 o 
 -14   6   1      292.89      286.48     26.51 o 
 -12   6   1        8.80       23.77     32.52 o 
 -10   6   1        7.22       19.62     15.66 o 
  -8   6   1      344.84      342.64     22.57 o 
  -6   6   1      626.62      675.26     25.72 o 
  -4   6   1      288.65      308.64     18.69 o 
  -2   6   1       99.13       91.77     40.07 o 
   0   6   1      119.77      122.96     19.41 o 
   2   6   1      609.47      603.52     31.91 o 
   4   6   1       42.46       43.20     14.71 o 
   6   6   1      139.87      158.90     25.89 o 
   8   6   1       80.81       84.39     29.26 o 
  10   6   1        7.62        0.81     14.81 o 
  12   6   1      279.00      319.71     30.53 o 
  14   6   1       61.50       73.29     26.61 o 
  16   6   1       33.66        2.94     37.17 o 
  18   6   1      141.74      155.59     56.94 o 
  20   6   1       86.78       57.75     42.50 o 
 -19   7   1       52.39       72.58     56.69 o 
 -17   7   1      103.26      131.12     39.61 o 
 -15   7   1      161.43      208.18     39.29 o 
 -13   7   1      181.14      155.70     53.65 o 
 -11   7   1      116.70      100.52     20.13 o 
  -9   7   1      202.87      188.70     28.37 o 
  -7   7   1       76.42       85.47     21.39 o 
  -5   7   1     2357.16     2551.80     77.90 o 
  -3   7   1        3.60       50.87     27.35 o 
  -1   7   1       84.82      105.91     27.47 o 
   1   7   1      489.80      475.65     30.94 o 
   3   7   1      341.72      301.32     26.19 o 
   5   7   1        2.64       25.78     17.36 o 
   7   7   1        2.72       25.91     17.32 o 
   9   7   1      185.31      171.01     21.97 o 
  11   7   1        1.46        0.10     35.51 o 
  13   7   1      325.10      336.47     48.84 o 
  15   7   1       35.48       20.63     37.57 o 
  17   7   1       51.11      144.47     43.30 o 
  19   7   1       44.85        0.10     39.78 o 
 -18   8   1        4.62       14.78     42.23 o 
 -16   8   1      126.41      156.27     44.02 o 
 -14   8   1      111.83      132.23     56.74 o 
 -12   8   1      102.13      117.90     29.15 o 
 -10   8   1      113.64      108.49     26.04 o 
  -8   8   1      180.57      105.78     31.38 o 
  -6   8   1      170.46      146.27     34.02 o 
  -4   8   1      304.12      249.95     26.91 o 
  -2   8   1      868.65      878.82     34.00 o 
   0   8   1      370.01      396.80     31.94 o 
   2   8   1      323.82      381.20     29.75 o 
   4   8   1     1469.84     1540.54     59.85 o 
   6   8   1      265.23      286.97     36.95 o 
   8   8   1      127.51       98.04     25.06 o 
  10   8   1      470.62      470.03     70.10 o 
  12   8   1      282.09      365.91     49.03 o 
  14   8   1       67.76       80.78     42.95 o 
  16   8   1      393.18      317.50     48.66 o 
 -13   9   1       36.79       47.77     43.51 o 
 -11   9   1       43.08       97.57     44.09 o 
  -9   9   1       57.39       66.28     71.47 o 
  -7   9   1        5.09       54.97     45.30 o 
  -5   9   1       91.50       41.02     33.05 o 
  -3   9   1       34.78       46.27     31.08 o 
  -1   9   1       83.72      123.97     36.70 o 
   1   9   1       37.24       43.05     44.09 o 
   3   9   1      224.16      160.00     35.03 o 
   5   9   1        3.49       57.23     33.41 o 
   7   9   1        1.14        1.92     56.69 o 
   9   9   1        0.01       44.34     60.74 o 
  11   9   1       17.87       42.47     45.67 o 
  -6  10   1       56.60       60.42     54.16 o 
  -4  10   1        1.07        8.08     40.44 o 
  -2  10   1        8.07        3.39     43.91 o 
   0  10   1       22.53       81.00     40.32 o 
   2  10   1       22.74       48.00     41.78 o 
   4  10   1        7.77       34.16     44.38 o 
 -28   0   2     1119.52     1124.86    127.55 o 
 -26   0   2      494.79      595.84     84.02 o 
 -24   0   2     2320.49     2251.55    113.38 o 
 -22   0   2     2365.10     2528.11    111.35 o 
 -20   0   2     1040.59      989.65     50.36 o 
 -18   0   2     4386.18     4387.69    136.72 o 
 -16   0   2    16943.03    18402.67    482.26 o 
 -14   0   2    16394.45    16094.14    415.07 o 
 -12   0   2     7751.43     8399.80    315.28 o 
 -10   0   2    55112.27    51889.01   1208.40 o 
  -8   0   2    71781.54    64446.79   1329.83 o 
  -6   0   2     3519.26     8787.23    472.74 o 
   0   0   2    46316.17    22609.32    300.65 o 
   2   0   2     3304.34     7019.46    471.73 o 
   4   0   2    37072.84    30750.44    777.90 o 
   6   0   2    22901.08    21860.31    522.86 o 
   8   0   2     9230.46     9909.50    338.01 o 
  10   0   2      684.26      447.39     60.94 o 
  12   0   2     3385.80     3625.33    120.57 o 
  14   0   2      213.75      198.09     28.98 o 
  16   0   2     1347.57     1410.48     86.50 o 
  18   0   2     1311.23     1327.28     63.90 o 
  20   0   2      568.68      455.13     59.73 o 
  22   0   2       33.28       10.43     47.58 o 
  24   0   2       70.87       70.25     64.79 o 
 -27   1   2      697.13      729.11     65.92 o 
 -25   1   2      101.15       36.16     39.18 o 
 -23   1   2       56.95       65.04     24.76 o 
 -21   1   2      447.79      383.50     31.22 o 
 -19   1   2      795.27      760.27     50.59 o 
 -17   1   2        8.35       10.63     15.86 o 
 -15   1   2     4884.88     5485.98    164.46 o 
 -13   1   2     4528.07     4910.28    105.36 o 
 -11   1   2    13898.61    14039.25    239.86 o 
  -9   1   2        0.64        9.01     13.52 o 
  -7   1   2     9320.50     7672.02    107.50 o 
  -5   1   2     7729.71    12427.23    344.70 o 
   3   1   2     4950.90     3688.76    107.32 o 
   5   1   2      701.88      704.03     25.04 o 
   7   1   2       98.45      205.46     23.42 o 
   9   1   2      371.70      370.69     23.79 o 
  11   1   2       32.27       43.87     17.69 o 
  13   1   2      104.26       90.43     16.02 o 
  15   1   2     1626.01     1566.81     53.99 o 
  17   1   2      352.78      332.17     32.13 o 
  19   1   2      298.80      286.73     28.88 o 
  21   1   2        4.47        3.00     34.99 o 
  23   1   2       28.47       95.68     28.74 o 
  25   1   2       40.93       93.35    104.57 o 
 -28   2   2       82.55      112.82     41.35 o 
 -26   2   2      396.35      282.37     46.55 o 
 -24   2   2      123.33       96.53     33.70 o 
 -22   2   2       90.12       74.27     22.29 o 
 -20   2   2       86.39       37.49     18.52 o 
 -18   2   2      684.85      672.56     66.38 o 
 -16   2   2      866.01      833.08     28.21 o 
 -14   2   2       13.33        0.71     11.28 o 
 -12   2   2      440.18      347.64     15.43 o 
 -10   2   2     5037.43     4725.18    106.57 o 
  -8   2   2     3408.54     3485.64     57.13 o 
  -6   2   2     1714.29     1355.36     29.40 o 
  -4   2   2     5855.26     5303.76     73.22 o 
  -2   2   2    28522.38    29065.08    596.34 o 
   0   2   2      179.40       34.68     13.73 o 
   2   2   2       30.12       12.45     14.98 o 
   4   2   2      273.24      366.07     30.52 o 
   6   2   2      951.00     1022.81     25.16 o 
   8   2   2     5913.56     6152.75    168.00 o 
  10   2   2     1894.03     1837.15     36.51 o 
  12   2   2       83.77       99.84     11.67 o 
  14   2   2        6.36       20.89     17.75 o 
  16   2   2      266.64      211.43     22.68 o 
  18   2   2       13.29       14.37     12.06 o 
  20   2   2       31.46       28.24     19.92 o 
  22   2   2       14.46       54.38     30.75 o 
  24   2   2       15.38        0.91     36.95 o 
 -27   3   2       12.12       46.57     43.98 o 
 -25   3   2      153.21      121.71     39.61 o 
 -23   3   2       61.72       57.98     23.37 o 
 -21   3   2      110.35      116.41     16.96 o 
 -19   3   2     1040.04     1077.85     33.37 o 
 -17   3   2      183.38      165.09     15.74 o 
 -15   3   2     2561.90     2526.34     58.37 o 
 -13   3   2     1357.16     1463.42     36.73 o 
 -11   3   2      805.26      675.13     32.48 o 
  -9   3   2      142.70      181.01     16.60 o 
  -7   3   2     1572.34     1923.41     43.28 o 
  -5   3   2     8367.26     9163.14    139.62 o 
  -3   3   2     3783.91     4063.40     90.36 o 
  -1   3   2     5566.94     5233.73    124.83 o 
   1   3   2     7058.46     7964.55    150.45 o 
   3   3   2      179.22      186.92     17.13 o 
   5   3   2     7009.66     7283.16    119.85 o 
   7   3   2      953.13      941.95     31.75 o 
   9   3   2     4802.36     4929.36    104.54 o 
  11   3   2      206.00      237.41     43.33 o 
  13   3   2      505.93      502.55     24.86 o 
  15   3   2     1860.38     2080.05     92.53 o 
  17   3   2      746.97      740.69     34.43 o 
  19   3   2       82.89       74.35     29.83 o 
  21   3   2      128.11       67.91     40.44 o 
  23   3   2       73.27       86.97     35.43 o 
 -26   4   2       22.62       78.50     80.02 o 
 -24   4   2       85.70       72.77     36.86 o 
 -22   4   2      247.18      276.62     40.60 o 
 -20   4   2      450.81      437.76     72.07 o 
 -18   4   2        2.09        0.65     19.56 o 
 -16   4   2       92.83      102.15     35.99 o 
 -14   4   2     1645.75     1658.89     53.86 o 
 -12   4   2     1350.90     1298.95     51.91 o 
 -10   4   2     2223.32     2271.83     55.53 o 
  -8   4   2     4736.55     5549.83    130.66 o 
  -6   4   2      367.31      376.73     18.59 o 
  -4   4   2     4516.18     4925.82    100.07 o 
  -2   4   2     2086.44     2272.39     53.73 o 
   0   4   2     1946.94     1914.47     46.91 o 
   2   4   2     4731.76     5137.25    167.10 o 
   4   4   2     3728.63     4124.77     86.60 o 
   6   4   2      502.94      515.69     18.35 o 
   8   4   2     1608.08     1637.72     63.20 o 
  10   4   2     1561.63     1631.99     85.29 o 
  12   4   2       15.99       15.99     19.72 o 
  14   4   2       47.70       34.53     20.26 o 
  16   4   2        3.70        9.70     25.27 o 
  18   4   2      166.65      136.75     33.95 o 
  20   4   2        4.17       34.61     41.30 o 
  22   4   2      177.09      236.39     54.41 o 
 -25   5   2        3.81       28.24     35.89 o 
 -23   5   2       25.25       11.75     39.61 o 
 -21   5   2       39.90       52.72     33.23 o 
 -19   5   2      381.38      347.16     26.73 o 
 -17   5   2      186.30      165.54     22.72 o 
 -15   5   2      159.37      183.50     23.36 o 
 -13   5   2        0.11       14.27     18.04 o 
 -11   5   2       24.76       26.33     14.09 o 
  -9   5   2     1381.71     1410.91     34.07 o 
  -7   5   2     1657.91     1951.98     74.41 o 
  -5   5   2      472.20      473.04     30.54 o 
  -3   5   2      133.91      133.54     19.59 o 
  -1   5   2     1141.54     1145.51     31.10 o 
   1   5   2      215.65      204.30     22.31 o 
   3   5   2      717.74      738.26     32.26 o 
   5   5   2      293.58      357.06     22.27 o 
   7   5   2       14.17       40.38     14.47 o 
   9   5   2       11.76       40.57     30.52 o 
  11   5   2      440.34      404.43     25.92 o 
  13   5   2      459.35      493.40     55.80 o 
  15   5   2      105.05       95.50     28.45 o 
  17   5   2      143.11      137.37     33.99 o 
  19   5   2      107.70       97.81     42.31 o 
  21   5   2       19.09       18.43     36.02 o 
 -22   6   2       52.24       20.90     39.89 o 
 -20   6   2       51.84       65.23     61.85 o 
 -18   6   2      195.88      226.06     39.01 o 
 -16   6   2       62.52       31.55     23.72 o 
 -14   6   2      240.43      235.06     53.83 o 
 -12   6   2      224.46      229.73     37.45 o 
 -10   6   2       15.44       21.00     15.92 o 
  -8   6   2      441.16      423.85     26.12 o 
  -6   6   2     1106.81     1143.90     43.56 o 
  -4   6   2     2756.89     3034.27     79.74 o 
  -2   6   2      313.53      293.97     21.58 o 
   0   6   2      242.67      256.23     25.75 o 
   2   6   2      651.18      607.38     32.40 o 
   4   6   2       48.28       68.11     16.54 o 
   6   6   2     1013.36      963.57     43.15 o 
   8   6   2       17.22       16.57     14.69 o 
  10   6   2      196.03      159.81     24.28 o 
  12   6   2      873.37      813.20     40.29 o 
  14   6   2      202.43      225.87     37.14 o 
  16   6   2       56.58       12.20     37.22 o 
  18   6   2      181.41      193.65     58.71 o 
  20   6   2      216.11      271.63     84.32 o 
 -21   7   2       56.44       59.95     39.91 o 
 -19   7   2      217.13      286.27     52.39 o 
 -17   7   2      219.70      208.13     41.35 o 
 -15   7   2        3.52       21.13     33.28 o 
 -13   7   2       54.69       33.69     19.49 o 
 -11   7   2        8.10        2.63     19.93 o 
  -9   7   2       18.22       35.74     19.12 o 
  -7   7   2      860.42      901.47     32.09 o 
  -5   7   2      955.48      994.30     39.44 o 
  -3   7   2      156.92      179.54     23.53 o 
  -1   7   2      429.66      288.33     44.90 o 
   1   7   2      332.63      298.30     29.80 o 
   3   7   2      308.96      328.07     28.07 o 
   5   7   2      855.05      856.32     46.90 o 
   7   7   2      197.13      203.60     20.15 o 
   9   7   2        0.23       27.25     17.38 o 
  11   7   2      385.57      330.67     43.98 o 
  13   7   2      649.97      611.16    102.19 o 
  15   7   2       36.06       55.34     54.87 o 
  17   7   2      230.40      302.02     64.69 o 
 -18   8   2       14.29        1.32     53.65 o 
 -16   8   2      132.96      139.71     45.42 o 
 -14   8   2        3.17        1.52     36.48 o 
 -12   8   2      115.82      129.18     32.90 o 
 -10   8   2       25.93       64.43     31.58 o 
  -8   8   2        7.38       15.30     26.04 o 
  -6   8   2      112.18       94.22     20.85 o 
  -4   8   2       46.61       35.69     20.67 o 
  -2   8   2     1060.23     1069.49     43.72 o 
   0   8   2        2.11       48.64     23.12 o 
   2   8   2      371.05      410.08     29.43 o 
   4   8   2      141.21      157.13     31.43 o 
   6   8   2      144.55      128.24     33.76 o 
   8   8   2      510.21      508.32     63.22 o 
  10   8   2      444.13      437.18     64.58 o 
  12   8   2      937.40      896.08     94.14 o 
  14   8   2       17.06       37.25     55.68 o 
 -15   9   2        0.74       46.46     62.76 o 
 -13   9   2      192.39      219.42     53.40 o 
 -11   9   2      125.71      112.52     65.55 o 
  -9   9   2      212.30      231.93     33.42 o 
  -7   9   2        3.64       13.17     28.97 o 
  -5   9   2       12.72       40.59     30.34 o 
  -3   9   2       45.87       70.17     36.32 o 
  -1   9   2       41.23        0.00     36.14 o 
   1   9   2      191.96      196.39     60.74 o 
   3   9   2      179.45      122.18     48.59 o 
   5   9   2       28.08        8.63     27.68 o 
   7   9   2       13.24       87.43     40.44 o 
   9   9   2        8.40       32.90     57.70 o 
  11   9   2       30.19       29.82     43.27 o 
  -8  10   2       26.69        0.10     42.93 o 
  -6  10   2       76.90       96.01     49.13 o 
  -4  10   2      133.38      183.23     46.53 o 
  -2  10   2       31.50       32.80     45.25 o 
   0  10   2        2.72       44.19     44.19 o 
   2  10   2        9.82        0.00     60.74 o 
   4  10   2        4.13        0.00     59.73 o 
 -29   1   3      296.33      340.59     81.44 o 
 -27   1   3      100.30      101.72     82.10 o 
 -25   1   3      605.95      681.33     45.97 o 
 -23   1   3     1847.01     1747.12     63.66 o 
 -21   1   3      908.28      945.50     65.86 o 
 -19   1   3     2587.86     2596.46     67.49 o 
 -17   1   3     5161.72     5422.61    111.23 o 
 -15   1   3     6742.97     6945.14    152.56 o 
 -13   1   3     2825.06     3040.20     73.99 o 
 -11   1   3     6653.30     5827.35    112.25 o 
  -9   1   3    18594.64    19457.54    314.49 o 
  -7   1   3       99.13      258.75     15.37 o 
  -1   1   3     9654.87    11058.19    255.60 o 
   1   1   3    26900.71    26713.15    493.33 o 
   3   1   3    16969.64    15872.46    233.74 o 
   5   1   3      167.79      101.86     25.64 o 
   7   1   3      123.20       89.29     16.03 o 
   9   1   3      653.84      585.88     25.37 o 
  11   1   3      631.74      670.54     25.26 o 
  13   1   3        0.88        0.81     15.85 o 
  15   1   3       59.81       43.88     18.06 o 
  17   1   3       14.18        6.41     18.09 o 
  19   1   3      604.97      543.05     49.74 o 
  21   1   3        0.08       21.17     30.68 o 
  23   1   3       45.27       40.45     40.01 o 
 -28   2   3       12.80       29.47     35.02 o 
 -26   2   3       19.13       43.97     21.84 o 
 -24   2   3       84.93       55.41     17.37 o 
 -22   2   3       88.57       39.04     18.69 o 
 -20   2   3        0.07       10.92     17.66 o 
 -18   2   3     2032.20     2122.52     58.92 o 
 -16   2   3       70.22       55.74     12.98 o 
 -14   2   3       26.84       45.35     12.00 o 
 -12   2   3     1089.10     1167.07     42.43 o 
 -10   2   3     6007.73     5867.26    172.05 o 
  -8   2   3      924.61      715.09     21.49 o 
  -6   2   3      180.86      161.66     12.21 o 
  -4   2   3     7411.43     5837.86     90.66 o 
  -2   2   3     6858.26     8057.74    173.04 o 
   0   2   3    13753.46    13185.94    250.20 o 
   2   2   3       50.25        2.59     11.78 o 
   4   2   3     1963.34     1663.44     40.63 o 
   6   2   3       79.88      163.22     22.00 o 
   8   2   3      157.93      149.35     19.40 o 
  10   2   3      310.20      396.13     45.39 o 
  12   2   3       64.52       52.04     10.23 o 
  14   2   3      102.54      125.04     23.82 o 
  16   2   3      687.26      636.55     27.94 o 
  18   2   3      139.23      151.22     27.51 o 
  20   2   3       12.92        4.31     37.86 o 
  22   2   3       11.55        0.00     31.47 o 
 -27   3   3      122.44       63.20     38.16 o 
 -25   3   3      255.84      206.34     24.59 o 
 -23   3   3      376.79      387.09     22.94 o 
 -21   3   3      788.40      785.75     29.76 o 
 -19   3   3     2903.94     2836.64     70.95 o 
 -17   3   3     2130.66     2243.39     90.72 o 
 -15   3   3     1751.21     1902.74     54.87 o 
 -13   3   3       37.09       28.07     11.77 o 
 -11   3   3     1663.41     1812.81     49.06 o 
  -9   3   3       12.97        3.87     11.86 o 
  -7   3   3     3161.43     3245.76     54.11 o 
  -5   3   3     3639.51     4062.31     83.12 o 
  -3   3   3      107.94       97.48     13.17 o 
  -1   3   3     4316.67     4406.55    212.38 o 
   1   3   3      974.81     1147.80     47.33 o 
   3   3   3     2596.43     2839.57     44.83 o 
   5   3   3     1220.06     1341.06     49.76 o 
   7   3   3       10.18       11.99     15.13 o 
   9   3   3      319.37      331.82     21.75 o 
  11   3   3        3.30       13.05     18.86 o 
  13   3   3       12.91        1.84     18.05 o 
  15   3   3      835.88      876.44     48.29 o 
  17   3   3       75.62       68.10     29.17 o 
  19   3   3        4.64       80.06     31.08 o 
  21   3   3       30.63       38.08     40.07 o 
  23   3   3       43.84        0.91     38.88 o 
 -26   4   3        2.44        2.63     32.56 o 
 -24   4   3        0.29       50.90     35.71 o 
 -22   4   3      183.21      145.36     29.85 o 
 -20   4   3      797.97      772.62     30.48 o 
 -18   4   3      262.85      239.80     18.90 o 
 -16   4   3      149.49      153.77     27.67 o 
 -14   4   3       17.36        3.98     16.55 o 
 -12   4   3      201.89      175.89     15.92 o 
 -10   4   3      625.35      646.30     25.95 o 
  -8   4   3     1312.55     1480.02     45.39 o 
  -6   4   3     1115.40     1195.63     41.20 o 
  -4   4   3     1203.18     1408.79     46.19 o 
  -2   4   3      670.43      735.13     41.47 o 
   0   4   3      275.11      261.91     24.20 o 
   2   4   3     1636.94     1802.02     51.65 o 
   4   4   3       61.78       76.74     12.07 o 
   6   4   3      690.03      761.98     33.48 o 
   8   4   3      480.72      481.36     24.85 o 
  10   4   3      197.93      143.78     20.15 o 
  12   4   3      771.16      797.92     92.42 o 
  14   4   3     1015.92     1038.45     41.92 o 
  16   4   3      247.72      240.30     27.10 o 
  18   4   3       18.26       37.13     36.34 o 
  20   4   3        9.23        7.44     37.18 o 
  22   4   3       74.50      112.56     42.81 o 
 -25   5   3      223.57      245.96    116.41 o 
 -23   5   3       18.83       56.05     34.27 o 
 -21   5   3       53.90      113.86     34.67 o 
 -19   5   3        9.23       48.44     23.47 o 
 -17   5   3     1133.47     1160.01     45.69 o 
 -15   5   3      753.22      678.78     54.28 o 
 -13   5   3      206.75      233.54     24.75 o 
 -11   5   3      766.42      781.34     25.76 o 
  -9   5   3       38.71      110.26     30.61 o 
  -7   5   3     1127.14     1146.41     47.36 o 
  -5   5   3      623.02      720.85     27.35 o 
  -3   5   3        0.91        7.01     15.94 o 
  -1   5   3       41.52        1.21     29.36 o 
   1   5   3      127.11      105.64     32.85 o 
   3   5   3      144.19      134.87     18.60 o 
   5   5   3       21.20       34.54     13.51 o 
   7   5   3      350.02      314.14     38.19 o 
   9   5   3       42.52       14.28     18.56 o 
  11   5   3      541.56      536.19     31.64 o 
  13   5   3      102.55      102.32     24.82 o 
  15   5   3        0.45        0.20     32.00 o 
  17   5   3       42.21       19.04     33.08 o 
  19   5   3       39.91       39.41     45.11 o 
  21   5   3      139.60      212.58     56.99 o 
 -24   6   3       37.32       14.21     40.85 o 
 -22   6   3       31.00       33.22     41.06 o 
 -20   6   3        3.29      113.66     39.15 o 
 -18   6   3      698.41      634.55     68.11 o 
 -16   6   3      485.30      420.19     30.35 o 
 -14   6   3      127.06       78.07     28.40 o 
 -12   6   3      199.86      193.47     19.45 o 
 -10   6   3      570.81      535.83     23.43 o 
  -8   6   3        2.17        4.56     17.03 o 
  -6   6   3       14.29       44.36     15.78 o 
  -4   6   3       43.41       31.67     16.28 o 
  -2   6   3     1331.84     1370.09     48.07 o 
   0   6   3        0.61        8.11     17.52 o 
   2   6   3     1357.70     1222.07     50.48 o 
   4   6   3      586.96      615.71     36.13 o 
   6   6   3       67.16       48.73     15.05 o 
   8   6   3      483.83      485.99     44.86 o 
  10   6   3     2364.60     2345.98    138.51 o 
  12   6   3      410.58      336.56     42.48 o 
  14   6   3        0.72        1.21     35.99 o 
  16   6   3      164.54      159.30     39.72 o 
  18   6   3      132.60      122.53     65.29 o 
 -21   7   3        0.78       26.88     42.50 o 
 -19   7   3       26.98       19.74     37.22 o 
 -17   7   3      457.33      465.58     45.83 o 
 -15   7   3      439.37      505.64     66.25 o 
 -13   7   3      103.45      156.77     20.54 o 
 -11   7   3        7.29       34.22     24.46 o 
  -9   7   3        2.87        1.92     20.02 o 
  -7   7   3       94.74       93.24     18.23 o 
  -5   7   3     1855.23     1897.72     64.02 o 
  -3   7   3       75.50       74.43     33.07 o 
  -1   7   3      672.38      788.54     60.83 o 
   1   7   3      793.67      781.65     43.51 o 
   3   7   3     1048.72      950.10     45.25 o 
   5   7   3      150.87      130.40     35.86 o 
   7   7   3        3.66        5.23     17.53 o 
   9   7   3      128.95      110.74     27.28 o 
  11   7   3       72.92       62.56     48.59 o 
  13   7   3      443.06      387.95     65.29 o 
  15   7   3       83.28       29.79     44.82 o 
  17   7   3      224.17      259.47     45.79 o 
 -18   8   3      195.37      159.78     43.65 o 
 -16   8   3      153.77      171.19     44.36 o 
 -14   8   3        0.87        0.30     43.53 o 
 -12   8   3      279.61      389.79     45.35 o 
 -10   8   3      484.84      481.35     84.63 o 
  -8   8   3        0.06        1.92     21.98 o 
  -6   8   3        3.31       22.21     21.31 o 
  -4   8   3      157.41      104.74     22.80 o 
  -2   8   3      235.95      232.93     23.71 o 
   0   8   3       34.65       25.32     24.13 o 
   2   8   3     1161.82     1227.76     97.27 o 
   4   8   3       56.97       74.92     24.61 o 
   6   8   3       15.33       24.48     22.66 o 
   8   8   3      158.71      187.16     44.74 o 
  10   8   3        7.37       40.11     41.66 o 
  12   8   3       20.76       13.39     41.83 o 
  14   8   3      261.43      268.22     53.04 o 
 -15   9   3       66.23      133.32     76.93 o 
 -13   9   3      113.95      150.12     67.82 o 
 -11   9   3      108.46      110.56     93.94 o 
  -9   9   3      124.48      152.64     31.65 o 
  -7   9   3      109.84      121.39     29.89 o 
  -5   9   3       43.61        2.53     29.42 o 
  -3   9   3       11.40       26.02     38.25 o 
  -1   9   3        1.74       58.96     59.32 o 
   1   9   3       11.66       54.74     54.71 o 
   3   9   3      226.29      283.48     33.46 o 
   5   9   3       11.30       12.25     39.68 o 
   7   9   3        8.68       39.59     42.79 o 
   9   9   3       25.20       39.58     42.95 o 
  -8  10   3      147.85      185.28     63.07 o 
  -6  10   3       19.65        2.75     44.02 o 
  -4  10   3        0.68       24.22     41.50 o 
  -2  10   3      113.25      111.65     46.51 o 
   0  10   3        0.35       11.95     63.77 o 
   2  10   3       52.41      141.52     60.74 o 
 -30   0   4       93.91       64.38     49.60 o 
 -28   0   4        0.03       29.56     43.53 o 
 -26   0   4      540.47      518.09     53.65 o 
 -24   0   4      256.39      293.87     40.49 o 
 -22   0   4       16.76        6.31     19.44 o 
 -20   0   4      785.63      853.51     51.07 o 
 -18   0   4     3267.66     3477.82    114.03 o 
 -16   0   4     1062.25     1361.22     46.88 o 
 -14   0   4     8019.30     8755.48    266.59 o 
 -12   0   4     4398.78     5646.83    163.42 o 
 -10   0   4     6035.23     5601.48    250.49 o 
  -8   0   4      340.35      762.72     65.13 o 
  -6   0   4    22885.00    12632.13    232.83 o 
  -4   0   4     2023.40     5528.85     39.48 o 
  -2   0   4    12014.77    17181.39    638.76 o 
   0   0   4     1518.79      830.95     41.05 o 
   2   0   4      857.94      736.13     48.24 o 
   4   0   4     3684.55     2976.36     76.23 o 
   6   0   4    11175.22    12196.83    345.00 o 
   8   0   4     3736.89     3629.49    122.35 o 
  10   0   4       81.74       53.09     26.42 o 
  12   0   4      257.26      342.95     39.02 o 
  14   0   4     2562.27     2571.20     94.74 o 
  16   0   4     1351.96     1410.33     75.92 o 
  18   0   4     1899.49     1840.05    149.82 o 
  20   0   4      110.69       84.83     48.59 o 
  22   0   4       28.75       54.97     66.81 o 
 -29   1   4      714.10      889.96     68.17 o 
 -27   1   4      225.11      214.08     35.51 o 
 -25   1   4      123.06       98.46     65.27 o 
 -23   1   4       65.49       85.55     20.02 o 
 -21   1   4     1756.35     1736.22     57.12 o 
 -19   1   4      228.37      218.16     18.53 o 
 -17   1   4        0.73        0.00     13.87 o 
 -15   1   4      248.68      237.01     35.77 o 
 -13   1   4      213.06      192.61     15.54 o 
 -11   1   4     5585.69     6494.01    123.77 o 
  -9   1   4      418.00      315.92     24.34 o 
  -7   1   4     4769.58     5705.68    138.63 o 
  -5   1   4     7723.16    10982.90    266.27 o 
  -1   1   4    33827.69    36551.12    757.12 o 
   1   1   4     3447.81     2851.98     51.83 o 
   3   1   4     1592.07     1185.52     49.87 o 
   5   1   4      576.44      484.34     39.41 o 
   7   1   4       14.25       28.12     15.88 o 
   9   1   4      466.07      435.40     24.34 o 
  11   1   4        1.66       11.31     15.21 o 
  13   1   4       26.04       62.51     22.44 o 
  15   1   4       27.00       31.18     19.70 o 
  17   1   4        6.63        4.89     21.02 o 
  19   1   4        5.16        0.61     30.06 o 
  21   1   4      177.50      146.32     30.00 o 
  23   1   4        6.07        0.10     39.87 o 
 -30   2   4      177.76      264.51     73.44 o 
 -28   2   4       92.04       63.90     34.78 o 
 -26   2   4        6.43       32.85     25.09 o 
 -24   2   4       77.95       77.55     18.09 o 
 -22   2   4      297.23      295.36     24.20 o 
 -20   2   4      568.78      555.81     47.19 o 
 -18   2   4      580.97      536.57     35.04 o 
 -16   2   4      270.88      315.46     26.24 o 
 -14   2   4      353.91      357.64     16.71 o 
 -12   2   4      179.51      256.19     15.92 o 
 -10   2   4      182.83      209.58     15.39 o 
  -8   2   4     7637.22     7182.97    155.88 o 
  -6   2   4     1322.83     1623.85     22.85 o 
  -4   2   4     3964.08     4261.76     99.90 o 
  -2   2   4    55959.79    49162.70    693.10 o 
   0   2   4     4706.58     4184.33     81.02 o 
   2   2   4      581.94      645.44     30.40 o 
   4   2   4      172.02      220.85     19.51 o 
   6   2   4      393.82      308.16     15.44 o 
   8   2   4       83.69       88.34     19.41 o 
  10   2   4      511.88      494.96     24.36 o 
  12   2   4       48.17       31.94     17.53 o 
  14   2   4       55.28       25.38     19.91 o 
  16   2   4      156.48      124.83     36.63 o 
  18   2   4        1.79       33.50     32.28 o 
  20   2   4       29.71       51.73     50.41 o 
  22   2   4        1.71       20.84     37.53 o 
 -29   3   4        0.27        5.21     34.71 o 
 -27   3   4        0.11       16.27     30.42 o 
 -25   3   4        6.25       52.08     21.59 o 
 -23   3   4      671.82      711.41     28.64 o 
 -21   3   4      184.79      169.43     17.62 o 
 -19   3   4     3377.77     3595.83     75.77 o 
 -17   3   4       27.89       10.48     13.68 o 
 -15   3   4      298.96      294.79     17.92 o 
 -13   3   4      239.94      214.21     14.14 o 
 -11   3   4     3740.61     3726.95     75.42 o 
  -9   3   4     1489.23     1595.51     57.17 o 
  -7   3   4        2.55       29.24     13.11 o 
  -5   3   4      330.36      427.18     23.76 o 
  -3   3   4       76.32      167.52     16.56 o 
  -1   3   4     1544.06     1775.29     42.92 o 
   1   3   4     1397.09     1621.76     51.61 o 
   3   3   4       17.40        3.63     15.36 o 
   5   3   4     1726.26     2001.97     99.69 o 
   7   3   4     1602.04     1710.21     47.29 o 
   9   3   4      542.58      580.18     26.35 o 
  11   3   4     2163.97     2329.53    116.61 o 
  13   3   4     1711.50     1814.19     62.48 o 
  15   3   4       40.74       49.40     22.37 o 
  17   3   4      201.75      187.30     39.43 o 
  19   3   4       27.31       33.74     37.86 o 
  21   3   4       27.71        0.40     34.36 o 
 -28   4   4        9.79       73.88     77.90 o 
 -26   4   4      276.54      274.39     47.18 o 
 -24   4   4      136.81      116.71     21.70 o 
 -22   4   4       32.93       72.41     17.74 o 
 -20   4   4     1398.63     1503.33     43.41 o 
 -18   4   4     1742.42     1796.12     79.75 o 
 -16   4   4       16.13       40.54     16.90 o 
 -14   4   4     1709.78     1722.20     54.19 o 
 -12   4   4     1226.11     1306.61     41.29 o 
 -10   4   4      186.92      125.45     15.45 o 
  -8   4   4     2908.42     3040.38     92.89 o 
  -6   4   4     7962.26     8391.25    184.73 o 
  -4   4   4      269.37      414.27     22.79 o 
  -2   4   4       14.50       28.04     14.58 o 
   0   4   4      596.53      536.30     35.04 o 
   2   4   4      122.11       82.45     22.02 o 
   4   4   4       35.76       46.99     11.30 o 
   6   4   4        5.82        4.65     15.38 o 
   8   4   4      421.02      434.99     34.35 o 
  10   4   4      119.84      112.36     50.61 o 
  12   4   4        6.05        0.40     19.21 o 
  14   4   4      231.20      225.81     25.24 o 
  16   4   4       61.58       73.66     34.27 o 
  18   4   4       65.85       87.39     36.61 o 
  20   4   4        0.26       29.41     35.05 o 
 -27   5   4        0.23        0.00     37.94 o 
 -25   5   4       61.15       55.93     61.04 o 
 -23   5   4       71.95       68.83     38.63 o 
 -21   5   4      715.70      705.47     46.55 o 
 -19   5   4        7.62       38.47     21.31 o 
 -17   5   4     1035.94     1100.60     42.67 o 
 -15   5   4        7.33       45.11     35.49 o 
 -13   5   4       10.75        7.33     15.42 o 
 -11   5   4      327.99      394.31     29.30 o 
  -9   5   4     1167.50     1218.42     34.89 o 
  -7   5   4      524.16      541.35     19.70 o 
  -5   5   4     1054.68     1054.68     48.01 o 
  -3   5   4     1466.06     1731.69     66.05 o 
  -1   5   4      959.47     1037.28     47.47 o 
   1   5   4      325.23      296.69     26.40 o 
   3   5   4      632.85      689.05     26.97 o 
   5   5   4       23.62       27.82     12.23 o 
   7   5   4      112.04       86.63     18.78 o 
   9   5   4      409.77      432.25     48.92 o 
  11   5   4     2324.76     2453.51     77.42 o 
  13   5   4        4.99       10.24     23.44 o 
  15   5   4        0.34        4.59     38.63 o 
  17   5   4       27.65        1.42     32.19 o 
  19   5   4       96.85      136.63     47.07 o 
 -24   6   4        0.97        0.61     40.80 o 
 -22   6   4        0.00       98.37    101.74 o 
 -20   6   4      145.59      146.68     38.88 o 
 -18   6   4      309.81      352.87     44.09 o 
 -16   6   4      151.60      140.99     25.43 o 
 -14   6   4      239.60      210.60     28.10 o 
 -12   6   4       82.23       46.71     18.83 o 
 -10   6   4      163.15      162.17     17.57 o 
  -8   6   4       42.17       33.36     15.20 o 
  -6   6   4      331.16      350.88     22.14 o 
  -4   6   4     2529.54     2521.27     78.54 o 
  -2   6   4     1138.60     1084.10     40.05 o 
   0   6   4       17.17       22.24     20.84 o 
   2   6   4      501.19      562.15     42.43 o 
   4   6   4     1009.83     1027.97     50.20 o 
   6   6   4       26.70        8.53     13.98 o 
   8   6   4      113.02       83.25     21.39 o 
  10   6   4      160.64      188.60     28.89 o 
  12   6   4        1.35        1.32     33.55 o 
  14   6   4       17.88       15.82     34.88 o 
  16   6   4        1.43        1.52     60.74 o 
  18   6   4      105.24      107.85     43.51 o 
 -23   7   4        4.22        0.10     41.78 o 
 -21   7   4       66.68       53.60     54.31 o 
 -19   7   4      276.77      204.28     75.77 o 
 -17   7   4       75.90       89.50     36.02 o 
 -15   7   4       10.08       31.28     26.77 o 
 -13   7   4        2.56       14.48     21.19 o 
 -11   7   4       66.52       88.44     40.51 o 
  -9   7   4      806.11      744.62     32.20 o 
  -7   7   4      103.71      174.96     36.91 o 
  -5   7   4      279.31      282.31     26.90 o 
  -3   7   4      350.81      258.29     48.83 o 
  -1   7   4     1149.27     1149.27     46.90 o 
   1   7   4       10.49        4.68     20.55 o 
   3   7   4       35.23       35.86     19.86 o 
   5   7   4      285.57      264.74     20.80 o 
   7   7   4       76.84      110.54     17.17 o 
   9   7   4       92.12       87.92     35.75 o 
  11   7   4      337.74      270.69     67.62 o 
  13   7   4      134.65      123.78     39.29 o 
  15   7   4        5.64        0.00     45.25 o 
 -20   8   4      316.16      397.23    165.21 o 
 -18   8   4      172.94      257.00     64.69 o 
 -16   8   4       79.73       84.63     38.17 o 
 -14   8   4      251.40      262.89     34.42 o 
 -12   8   4       28.05       27.49     26.18 o 
 -10   8   4       14.65       15.07     25.26 o 
  -8   8   4        0.15       17.59     22.45 o 
  -6   8   4      663.82      581.27     44.27 o 
  -4   8   4       16.89        8.27     20.39 o 
  -2   8   4      425.86      446.70     32.10 o 
   0   8   4      529.94      484.78     41.49 o 
   2   8   4     2319.20     2344.22    301.01 o 
   4   8   4      180.12      116.15     24.85 o 
   6   8   4      367.77      360.91     63.42 o 
   8   8   4      277.89      365.90    112.06 o 
  10   8   4      386.34      350.56     79.97 o 
  12   8   4      221.59      135.04     78.96 o 
 -15   9   4        0.61       10.50     40.44 o 
 -13   9   4       27.01      106.49     61.75 o 
 -11   9   4      247.06      199.96     32.79 o 
  -9   9   4        3.30       12.06     28.81 o 
  -7   9   4        0.37        0.58     29.42 o 
  -5   9   4      198.68      208.71     38.92 o 
  -3   9   4      689.14      713.42     89.79 o 
  -1   9   4       34.65       39.76     39.13 o 
   1   9   4       49.89      102.04     61.75 o 
   3   9   4        4.12       58.36     62.46 o 
   5   9   4        6.76       19.11     41.12 o 
   7   9   4       36.84        0.10     59.73 o 
   9   9   4       36.54        0.10     41.76 o 
  -8  10   4        2.98       62.93     42.93 o 
  -6  10   4       10.96        3.11     43.30 o 
  -4  10   4        6.78        0.00     59.73 o 
  -2  10   4      155.50      220.48     70.86 o 
   0  10   4        0.01        0.00     60.74 o 
   2  10   4        0.97       49.91     64.79 o 
 -31   1   5      255.58      260.67     47.56 o 
 -29   1   5      143.76      200.86     30.45 o 
 -27   1   5      365.31      401.80     42.77 o 
 -25   1   5     1585.19     1479.91     67.56 o 
 -23   1   5      453.82      409.69     25.90 o 
 -21   1   5     1360.74     1454.66     44.27 o 
 -19   1   5      121.08      122.90     16.05 o 
 -17   1   5      384.28      404.68     17.89 o 
 -15   1   5      135.52      138.05     28.08 o 
 -13   1   5        0.00        2.27     13.24 o 
 -11   1   5        1.81        6.01     11.24 o 
  -9   1   5        7.63       19.78      8.44 o 
  -7   1   5    13435.39    10561.96    161.94 o 
  -5   1   5     1674.94     1294.87     63.98 o 
  -3   1   5    54070.70    48145.43    616.41 o 
  -1   1   5      124.01      140.59     11.34 o 
   1   1   5      171.55      113.79     11.84 o 
   3   1   5       53.12      113.87     17.01 o 
   5   1   5     3486.54     3864.74     61.85 o 
   7   1   5      236.44      232.64     27.55 o 
   9   1   5        6.87       12.65     10.78 o 
  11   1   5      253.96      254.92     20.35 o 
  13   1   5      712.28      670.64     33.85 o 
  15   1   5      759.71      786.55     65.69 o 
  17   1   5       26.21       34.00     23.64 o 
  19   1   5        8.90        0.00     33.80 o 
  21   1   5       36.31       97.90     55.02 o 
 -30   2   5       88.21      121.52     38.16 o 
 -28   2   5       24.52       47.46     24.32 o 
 -26   2   5      185.28      167.56     21.61 o 
 -24   2   5      162.02      177.27     18.97 o 
 -22   2   5        9.24       27.28     17.22 o 
 -20   2   5        2.02       13.18     17.82 o 
 -18   2   5       50.84       42.75     11.95 o 
 -16   2   5      801.80      926.79     25.23 o 
 -14   2   5      102.82       77.14     11.93 o 
 -12   2   5       29.71       32.30     15.05 o 
 -10   2   5      448.49      702.12     38.48 o 
  -8   2   5      497.35      858.83     26.64 o 
  -6   2   5     2210.44     2583.65     64.19 o 
  -4   2   5     2988.44     2560.07     76.30 o 
  -2   2   5       83.95       76.30     13.45 o 
   0   2   5     4097.87     4399.83     93.65 o 
   2   2   5      313.78      229.93     29.89 o 
   4   2   5        2.68        7.30     18.09 o 
   6   2   5     2617.18     2695.42     74.89 o 
   8   2   5      906.03     1038.32     36.72 o 
  10   2   5        0.08        1.13     16.37 o 
  12   2   5      139.44      172.36     19.97 o 
  14   2   5       38.33       38.02     19.95 o 
  16   2   5       77.36       21.84     22.31 o 
  18   2   5       75.09      107.21     36.17 o 
  20   2   5       92.34      118.48     44.02 o 
 -29   3   5       14.90       25.89     35.26 o 
 -27   3   5       40.23       42.16     24.49 o 
 -25   3   5        5.92       12.95     17.13 o 
 -23   3   5        0.95       42.01     19.07 o 
 -21   3   5      330.23      357.92     43.50 o 
 -19   3   5      481.78      488.34     45.22 o 
 -17   3   5      329.46      328.86     15.20 o 
 -15   3   5     1085.12      929.64     32.14 o 
 -13   3   5      473.57      512.23     27.13 o 
 -11   3   5      356.20      397.11     28.55 o 
  -9   3   5       10.77       29.06     12.20 o 
  -7   3   5      316.79      291.66     21.48 o 
  -5   3   5      456.52      458.25     30.32 o 
  -1   3   5       32.82        4.75     16.16 o 
   1   3   5      129.46      148.19     20.81 o 
   3   3   5       60.40       58.36     18.97 o 
   5   3   5        8.88       33.33     15.92 o 
   7   3   5      981.56      840.07     23.41 o 
   9   3   5      181.47      158.62     25.71 o 
  11   3   5        4.98        6.56     18.84 o 
  13   3   5       59.69       97.25     20.79 o 
  15   3   5      425.58      397.07     34.05 o 
  17   3   5        0.04        0.00     30.06 o 
  19   3   5       10.96       33.93     37.21 o 
  21   3   5        1.32        2.18     34.16 o 
 -28   4   5        5.97       39.43     42.72 o 
 -26   4   5      312.46      361.88     42.48 o 
 -24   4   5      112.18       75.69     21.94 o 
 -22   4   5      261.97      227.91     20.05 o 
 -20   4   5      330.33      365.73     20.64 o 
 -18   4   5     1991.04     2134.16     47.75 o 
 -16   4   5      207.71      160.53     16.47 o 
 -14   4   5      881.02      904.44     35.26 o 
 -12   4   5     1390.66     1340.95     34.44 o 
 -10   4   5      206.61      188.95     29.85 o 
  -8   4   5     1868.77     2171.39     68.47 o 
  -6   4   5     7447.55     7770.87    112.69 o 
  -4   4   5      198.79      142.74     44.71 o 
  -2   4   5     1998.57     2152.07    179.64 o 
   0   4   5    16555.29    18647.31    368.95 o 
   2   4   5      573.02      481.82     23.71 o 
   4   4   5       57.64       89.73     30.87 o 
   6   4   5       53.11       73.60     16.87 o 
   8   4   5      704.45      593.10     44.59 o 
  10   4   5     1090.44     1004.33     39.47 o 
  12   4   5      505.78      420.17     42.32 o 
  14   4   5        3.82        0.00     33.00 o 
  16   4   5       47.03       57.20     49.80 o 
  18   4   5      303.70      248.65     41.04 o 
  20   4   5      270.76      270.78     43.51 o 
 -27   5   5      283.75      278.15     50.58 o 
 -25   5   5      109.58      116.10    111.55 o 
 -23   5   5      344.24      359.61     77.14 o 
 -21   5   5      122.04       98.10     25.77 o 
 -19   5   5      216.91      168.40     23.43 o 
 -17   5   5     2580.26     2837.41    110.62 o 
 -15   5   5       11.37       24.44     18.83 o 
 -13   5   5       15.49       21.95     14.86 o 
 -11   5   5      530.56      531.31     27.02 o 
  -9   5   5     1982.06     1980.77     57.01 o 
  -7   5   5      940.81      915.38     27.80 o 
  -5   5   5      246.00      226.91     17.59 o 
  -3   5   5     1266.52     1226.98     41.36 o 
  -1   5   5      553.28      571.74     43.23 o 
   1   5   5      620.76      642.74     35.70 o 
   3   5   5        8.44       27.83     19.69 o 
   5   5   5      259.60      265.55     26.12 o 
   7   5   5       35.32       36.64     18.01 o 
   9   5   5       44.49       27.02     22.02 o 
  11   5   5       14.21       27.00     21.40 o 
  13   5   5       80.43       79.62     32.12 o 
  15   5   5       12.88        6.20     35.98 o 
  17   5   5       15.96       29.80     40.50 o 
  19   5   5       87.47      134.35     43.98 o 
 -26   6   5      420.96      357.50     65.29 o 
 -24   6   5      356.14      311.23     46.66 o 
 -22   6   5        0.00        0.81     33.99 o 
 -20   6   5     2156.33     2117.71    224.28 o 
 -18   6   5     1529.01     1634.35     58.30 o 
 -16   6   5     2479.41     2627.26     80.40 o 
 -14   6   5     1021.74      989.40     33.40 o 
 -12   6   5     3634.25     3878.69    101.16 o 
 -10   6   5       22.82       10.14     17.89 o 
  -8   6   5       17.15       51.45     19.26 o 
  -6   6   5     6479.31     6875.96    144.16 o 
  -4   6   5     2218.28     2350.86     82.75 o 
  -2   6   5      421.15      385.81     30.36 o 
   0   6   5     3515.82     3591.41    116.43 o 
   2   6   5     2856.07     3084.75    181.24 o 
   4   6   5      998.42      914.69     30.07 o 
   6   6   5      344.23      346.68     36.05 o 
   8   6   5      730.45      812.56     70.06 o 
  10   6   5      111.27      147.30    102.90 o 
  12   6   5      196.11      247.05     67.93 o 
  14   6   5      263.44      236.10     82.86 o 
  16   6   5      311.00      332.26     50.43 o 
 -23   7   5       74.59       88.09     63.37 o 
 -21   7   5       26.50       56.27     39.13 o 
 -19   7   5       61.99      147.28     41.32 o 
 -17   7   5       93.93       84.43     50.61 o 
 -15   7   5        9.49       37.75     20.54 o 
 -13   7   5      928.02      919.46     40.79 o 
 -11   7   5     1104.35     1159.93     40.50 o 
  -9   7   5        2.94       11.89     18.27 o 
  -7   7   5     2436.60     2495.94     69.13 o 
  -5   7   5      251.37      266.27     61.65 o 
  -3   7   5       95.93       99.91     37.87 o 
  -1   7   5     3730.11     3857.89    117.36 o 
   1   7   5     1859.37     1813.26     75.53 o 
   3   7   5       39.46       31.10     17.48 o 
   5   7   5      300.60      299.75     20.59 o 
   7   7   5     1202.78     1248.34     48.80 o 
   9   7   5        9.85        1.05     33.23 o 
  11   7   5      350.33      346.17    110.19 o 
  13   7   5      318.54      272.05     45.96 o 
  15   7   5      125.02      212.52     49.56 o 
 -20   8   5       73.78      197.27     71.97 o 
 -18   8   5       10.74       39.66     40.06 o 
 -16   8   5        0.02        0.51     52.64 o 
 -14   8   5        0.04        0.51     31.38 o 
 -12   8   5      105.02       99.10     27.73 o 
 -10   8   5        4.43       36.84     30.78 o 
  -8   8   5       75.10       99.42     32.07 o 
  -6   8   5      213.36      286.29     27.02 o 
  -4   8   5       94.15       79.03     25.08 o 
  -2   8   5        1.08       31.11     21.06 o 
   0   8   5      261.21      313.71     42.85 o 
   2   8   5       30.23        0.61     47.58 o 
   4   8   5        1.62       14.74     22.57 o 
   6   8   5      176.65      110.77     39.91 o 
   8   8   5      319.45      302.32     74.25 o 
  10   8   5        0.20        0.10     53.65 o 
  12   8   5       30.89       60.03     62.36 o 
 -15   9   5      242.90      236.87     47.23 o 
 -13   9   5        7.63       93.60     39.49 o 
 -11   9   5      296.47      322.42     43.53 o 
  -9   9   5       35.40       59.51     50.06 o 
  -7   9   5      180.53      202.79     41.83 o 
  -5   9   5      572.78      631.98     86.10 o 
  -3   9   5     1174.17     1465.13    198.87 o 
  -1   9   5       29.72       68.43     39.37 o 
   1   9   5       63.18      118.73     51.27 o 
   3   9   5      101.56      120.99     46.36 o 
   5   9   5       45.66        1.62     39.29 o 
   7   9   5        9.02       18.32     43.66 o 
  -8  10   5        1.84        1.16     40.80 o 
  -6  10   5       18.52       39.45     40.78 o 
  -4  10   5      302.01      267.75     72.89 o 
  -2  10   5       42.16      122.69     67.82 o 
   0  10   5       22.95       24.90     64.79 o 
 -30   0   6       52.34       31.38     46.57 o 
 -28   0   6       17.33        0.51     47.58 o 
 -26   0   6      175.43      180.90     33.41 o 
 -24   0   6      316.06      207.52     26.32 o 
 -22   0   6       51.87       55.81     24.78 o 
 -20   0   6       49.62       94.63     55.78 o 
 -18   0   6       42.56       29.09     16.09 o 
 -16   0   6      759.04      920.33     32.19 o 
 -14   0   6    14614.90    15709.53    436.01 o 
 -12   0   6     7409.64     6761.03    188.25 o 
 -10   0   6     1773.47     1685.44     40.85 o 
  -8   0   6     3342.63     3826.27    203.47 o 
  -4   0   6    11221.60    11604.86    315.84 o 
   0   0   6      166.21      305.04     39.18 o 
   2   0   6      105.79      250.51     15.81 o 
   4   0   6       60.34       83.50     34.27 o 
   6   0   6       60.25      129.73     38.21 o 
   8   0   6      746.41      749.36     37.57 o 
  10   0   6     1545.77     1698.80     73.72 o 
  12   0   6     1056.68     1019.95     48.29 o 
  14   0   6     3325.36     3198.15    137.67 o 
  16   0   6       65.19       25.81     42.52 o 
  18   0   6       43.72       58.00     57.70 o 
  20   0   6      267.17      269.68     64.79 o 
 -31   1   6        1.54        7.05     36.24 o 
 -29   1   6        5.32        0.20     23.92 o 
 -27   1   6      103.44      102.63     21.24 o 
 -25   1   6      288.35      206.64     29.20 o 
 -23   1   6       71.90       60.50     17.79 o 
 -21   1   6     1498.48     1413.83     43.22 o 
 -19   1   6      335.69      291.13     24.46 o 
 -17   1   6      375.83      418.50     20.39 o 
 -15   1   6        0.45       11.80     12.54 o 
 -13   1   6      133.41      158.08     24.18 o 
 -11   1   6      748.73      707.25     23.22 o 
  -9   1   6      709.89      637.47      9.66 o 
  -7   1   6     1832.59     1555.80     26.71 o 
  -5   1   6    11606.68     9593.52    129.52 o 
  -3   1   6     4896.28     4350.50     58.58 o 
  -1   1   6      832.12      966.49     23.60 o 
   1   1   6       99.43      245.91     15.38 o 
   3   1   6     2311.67     2727.65     73.87 o 
   5   1   6     3969.31     4043.70     61.37 o 
   7   1   6      518.38      548.96     37.70 o 
   9   1   6        4.38        6.95     11.06 o 
  11   1   6      206.58      235.78     16.34 o 
  13   1   6       22.98       25.78     13.90 o 
  15   1   6      197.42      191.37     24.54 o 
  17   1   6       75.21       97.92     32.56 o 
  19   1   6      106.81       73.46     32.31 o 
  21   1   6        0.47        0.00     46.85 o 
 -30   2   6        6.74        4.85     32.82 o 
 -28   2   6        3.24        0.00     23.92 o 
 -26   2   6      126.01      125.86     20.41 o 
 -24   2   6      583.70      507.21     25.58 o 
 -22   2   6      550.56      528.21     25.70 o 
 -20   2   6      820.43      837.98     28.71 o 
 -18   2   6       59.90       51.67     12.51 o 
 -16   2   6     1592.84     1561.57     38.63 o 
 -14   2   6      105.96       48.77     11.32 o 
 -12   2   6      265.27      320.32     12.75 o 
 -10   2   6     1771.85     1835.05     39.17 o 
  -8   2   6     3667.99     3726.46     61.54 o 
  -6   2   6     5546.66     5313.63    123.57 o 
  -4   2   6       74.53       88.97     12.09 o 
  -2   2   6     2379.58     2278.11     47.72 o 
   0   2   6     3351.34     3185.85     60.04 o 
   2   2   6      667.69      921.70     37.86 o 
   4   2   6        3.30        2.55     15.29 o 
   6   2   6       16.22       16.88     14.84 o 
   8   2   6      380.29      336.36     20.91 o 
  10   2   6       49.09       48.06     26.20 o 
  12   2   6      337.00      288.95     22.69 o 
  14   2   6       48.61       48.87     23.83 o 
  16   2   6      230.17      199.84     52.44 o 
  18   2   6      179.25      157.03     40.44 o 
  20   2   6      355.72      400.74     51.15 o 
 -29   3   6        4.00        8.37     29.65 o 
 -27   3   6      173.49      119.92     28.21 o 
 -25   3   6        2.23        1.73     16.93 o 
 -23   3   6        3.02        0.71     16.86 o 
 -21   3   6      176.49      191.23     17.77 o 
 -19   3   6      122.22      103.13     15.26 o 
 -17   3   6      237.64      164.30     15.02 o 
 -15   3   6       15.07       13.17     11.82 o 
 -13   3   6     3395.71     3934.73     79.30 o 
 -11   3   6     1049.52     1237.35     32.42 o 
  -9   3   6      331.21      421.92     26.56 o 
  -7   3   6      194.98      137.47     12.08 o 
  -5   3   6      331.12      210.48     12.16 o 
  -3   3   6     3611.71     3925.88    108.04 o 
  -1   3   6     7961.10     8195.09    173.11 o 
   1   3   6     3321.41     3389.43     70.30 o 
   3   3   6      161.09      196.84     16.77 o 
   5   3   6      362.90      384.65     21.15 o 
   7   3   6       25.31       48.15     16.68 o 
   9   3   6     1485.27     1439.81     46.79 o 
  11   3   6      816.52      928.33     38.63 o 
  13   3   6      914.95      995.07     49.62 o 
  15   3   6       46.61       46.32     41.61 o 
  17   3   6       20.83       64.94     36.17 o 
  19   3   6       80.35       87.52     39.63 o 
 -28   4   6       86.41       42.86     35.84 o 
 -26   4   6       20.60       57.25     22.33 o 
 -24   4   6       14.06       21.44     17.63 o 
 -22   4   6       68.26       56.22     17.11 o 
 -20   4   6      764.32      751.51     27.87 o 
 -18   4   6        1.08        0.00     16.30 o 
 -16   4   6      156.21      121.62     30.46 o 
 -14   4   6      210.75      229.75     14.93 o 
 -12   4   6      105.42       91.12     13.87 o 
 -10   4   6      169.92      145.93     27.74 o 
  -8   4   6       28.48       31.23     11.99 o 
  -6   4   6      775.44      959.98     39.20 o 
  -4   4   6     1228.67     1238.64     26.41 o 
  -2   4   6     1638.96     1738.76     52.74 o 
   0   4   6      259.11      216.93     24.39 o 
   2   4   6       83.61       77.17     15.33 o 
   4   4   6      211.18      231.09     20.26 o 
   6   4   6      877.45      941.55     37.84 o 
   8   4   6       14.48       30.61     20.65 o 
  10   4   6      654.36      629.11     79.01 o 
  12   4   6       15.48       19.62     20.25 o 
  14   4   6        0.51        1.11     38.17 o 
  16   4   6       94.66      123.02     37.94 o 
  18   4   6       28.12       50.12     38.19 o 
 -27   5   6       50.53       12.39     35.70 o 
 -25   5   6       12.81        5.14     34.53 o 
 -23   5   6       23.91       52.79     32.35 o 
 -21   5   6     2118.97     2356.32     91.53 o 
 -19   5   6      628.40      674.55     37.91 o 
 -17   5   6     3017.43     3181.12    117.34 o 
 -15   5   6      119.37       85.51     21.33 o 
 -13   5   6       29.06       68.80     13.96 o 
 -11   5   6      286.61      267.81     20.55 o 
  -9   5   6      444.54      520.77     30.81 o 
  -7   5   6        0.04        3.94     14.96 o 
  -5   5   6        0.00       12.61     14.82 o 
  -3   5   6     1161.36     1152.86     39.29 o 
  -1   5   6      362.78      407.07     31.13 o 
   1   5   6       27.48       48.25     17.26 o 
   3   5   6      660.50      590.58     50.03 o 
   5   5   6       41.08       41.06     18.07 o 
   7   5   6        6.36       31.48     19.52 o 
   9   5   6      118.99      123.75     27.34 o 
  11   5   6     1498.06     1548.49     58.00 o 
  13   5   6       20.44       26.03     32.19 o 
  15   5   6       10.05        0.10     36.96 o 
  17   5   6      132.35       93.14     43.67 o 
 -26   6   6        0.17       33.35     44.39 o 
 -24   6   6       31.28       63.62     37.21 o 
 -22   6   6        1.34        1.11     32.19 o 
 -20   6   6       18.11       49.20     24.40 o 
 -18   6   6      447.14      374.82     28.26 o 
 -16   6   6      221.96      219.29     23.75 o 
 -14   6   6        1.40       20.56     16.26 o 
 -12   6   6        3.52        8.54     16.13 o 
 -10   6   6      506.79      457.37     23.15 o 
  -8   6   6       41.34       21.05     16.35 o 
  -6   6   6      442.28      411.21     26.52 o 
  -4   6   6      294.14      280.53     19.54 o 
  -2   6   6      545.11      545.03     27.77 o 
   0   6   6      135.40      135.82     23.65 o 
   2   6   6       47.35       41.53     22.46 o 
   4   6   6       33.51       17.24     18.85 o 
   6   6   6      320.65      324.54     30.55 o 
   8   6   6      591.64      489.20     46.18 o 
  10   6   6      444.80      471.61     70.35 o 
  12   6   6       10.26        0.20     40.93 o 
  14   6   6       83.09       93.43     97.28 o 
  16   6   6      188.46      276.48     50.43 o 
 -23   7   6       55.44       78.05     52.29 o 
 -21   7   6        2.39        0.20     37.61 o 
 -19   7   6      196.07      279.81     40.21 o 
 -17   7   6      118.35       94.07     76.63 o 
 -15   7   6        2.85       17.99     22.79 o 
 -13   7   6       38.18       44.36     22.93 o 
 -11   7   6       29.37       37.24     21.23 o 
  -9   7   6      130.75       88.93     20.21 o 
  -7   7   6      470.44      447.77     29.06 o 
  -5   7   6        6.61       15.62     18.42 o 
  -3   7   6       30.27       34.38     32.30 o 
  -1   7   6      270.09      298.72     24.39 o 
   1   7   6        3.74       26.20     21.82 o 
   3   7   6      870.40      866.21     91.26 o 
   5   7   6      130.42       98.54     17.09 o 
   7   7   6        1.18       32.29     36.12 o 
   9   7   6      150.13      197.55     49.70 o 
  11   7   6      120.31      128.76     49.96 o 
  13   7   6      143.77      186.85     49.10 o 
 -20   8   6        7.42        0.20     48.59 o 
 -18   8   6       10.14       67.07     40.78 o 
 -16   8   6       92.89       58.55     66.25 o 
 -14   8   6       71.96       65.90     34.42 o 
 -12   8   6      201.21      196.00     29.39 o 
 -10   8   6      109.53      170.80     25.42 o 
  -8   8   6     1568.93     1516.69     51.32 o 
  -6   8   6      311.35      342.43     25.39 o 
  -4   8   6       83.90       64.35     36.00 o 
  -2   8   6      343.33      296.94     39.58 o 
   0   8   6      903.30      830.73    162.27 o 
   2   8   6        3.28       43.38     33.81 o 
   4   8   6       36.52       23.57     38.29 o 
   6   8   6       17.56       21.18     38.17 o 
   8   8   6        7.45       32.61     41.87 o 
  10   8   6       98.55      142.44     46.21 o 
 -17   9   6       26.49       49.61     42.48 o 
 -15   9   6        9.05       53.76     41.44 o 
 -13   9   6      508.01      463.99     39.68 o 
 -11   9   6        0.03       21.81     31.08 o 
  -9   9   6        4.88        0.20     52.64 o 
  -7   9   6      110.79       15.89     49.60 o 
  -5   9   6       61.28       65.54     38.77 o 
  -3   9   6      274.86      241.33     61.75 o 
  -1   9   6        0.43        1.01     37.04 o 
   1   9   6      157.78      186.77     63.77 o 
   3   9   6       95.61       62.05     56.69 o 
   5   9   6       14.73       12.61     40.44 o 
  -8  10   6        0.00       19.04     42.88 o 
  -6  10   6        3.82        0.00     58.71 o 
  -4  10   6      122.35      118.94     61.75 o 
  -2  10   6       59.67       85.03     69.85 o 
 -31   1   7       47.28       41.44     41.78 o 
 -29   1   7       19.97        0.10     33.55 o 
 -27   1   7       11.86       17.33     17.81 o 
 -25   1   7      264.63      196.01     19.63 o 
 -23   1   7      396.02      413.50     23.85 o 
 -21   1   7      768.82      723.00     29.56 o 
 -19   1   7      250.46      200.55     20.90 o 
 -17   1   7      133.04      119.07     13.92 o 
 -15   1   7      834.89      977.14     72.11 o 
 -13   1   7      220.16      218.35     21.21 o 
 -11   1   7     1152.39     1006.49     26.82 o 
  -9   1   7      102.17      129.66     23.59 o 
  -7   1   7     5437.99     4947.14    141.07 o 
  -5   1   7     1353.95     1326.68     32.70 o 
  -3   1   7     3245.55     2706.56     59.89 o 
  -1   1   7      601.20      566.58     14.19 o 
   1   1   7     3210.21     3213.08     61.30 o 
   3   1   7        0.75        4.86      9.65 o 
   5   1   7     1236.68     1256.33     34.66 o 
   7   1   7      412.89      424.78     41.65 o 
   9   1   7      392.85      401.25     19.02 o 
  11   1   7       51.61       38.51     16.76 o 
  13   1   7      123.19      146.33     24.63 o 
  15   1   7       83.70       73.67     28.62 o 
  17   1   7        4.67        0.00     27.98 o 
  19   1   7       63.44       82.66     86.05 o 
 -32   2   7        0.14        8.82     35.99 o 
 -30   2   7        7.90       19.03     24.99 o 
 -28   2   7       44.73       25.56     18.97 o 
 -26   2   7      667.87      603.58     29.14 o 
 -24   2   7      323.66      349.64     26.26 o 
 -22   2   7        6.23       15.75     16.28 o 
 -20   2   7      966.63      947.34     25.79 o 
 -18   2   7      102.49      102.69     13.73 o 
 -16   2   7     3336.05     3569.24     73.58 o 
 -14   2   7        0.00        6.09     11.39 o 
 -12   2   7      385.04      447.80     15.49 o 
 -10   2   7     6180.26     6826.78    121.11 o 
  -8   2   7    25088.89    24574.27    330.52 o 
  -6   2   7       42.61      132.02     14.98 o 
  -4   2   7      185.75      189.62     19.75 o 
  -2   2   7     7696.12     7792.33    105.50 o 
   0   2   7      393.69      500.29     22.34 o 
   2   2   7      517.68      486.57     17.21 o 
   4   2   7      368.03      282.22     32.33 o 
   6   2   7     1016.35     1017.82     38.07 o 
   8   2   7       26.71       35.88     16.05 o 
  10   2   7      219.41      195.45     32.56 o 
  12   2   7     1746.30     1903.95     58.67 o 
  14   2   7      987.83     1121.43     71.19 o 
  16   2   7       40.40      116.89     44.84 o 
  18   2   7       89.18      186.72     37.53 o 
 -31   3   7       39.31       33.83     33.46 o 
 -29   3   7       29.86       54.49     31.69 o 
 -27   3   7        1.80        6.70     18.89 o 
 -25   3   7      459.79      475.75     30.44 o 
 -23   3   7       36.43       28.46     16.42 o 
 -21   3   7      868.07      837.78     28.17 o 
 -19   3   7      929.43      883.68     38.53 o 
 -17   3   7        0.13        9.20     10.90 o 
 -15   3   7     1200.38     1128.94     36.29 o 
 -13   3   7     1453.22     1727.19     54.76 o 
 -11   3   7     2168.79     2533.91     74.68 o 
  -9   3   7     3827.27     4208.96     68.30 o 
  -7   3   7     3851.71     4124.25     82.82 o 
  -5   3   7    12175.65    13298.36    410.06 o 
  -3   3   7     8658.84     9143.47    171.53 o 
  -1   3   7     4705.45     4963.15    109.86 o 
   1   3   7       55.74       31.23     14.83 o 
   3   3   7     1895.59     1987.03     40.44 o 
   5   3   7      342.99      325.53     22.17 o 
   7   3   7      986.79      933.91     50.81 o 
   9   3   7      223.88      217.01     66.96 o 
  11   3   7      715.72      726.10     40.63 o 
  13   3   7       40.88       45.64     24.86 o 
  15   3   7      359.51      453.99     43.65 o 
  17   3   7      259.53      228.31     51.88 o 
  19   3   7      250.46      213.22     54.76 o 
 -30   4   7       86.43       74.68     40.32 o 
 -28   4   7      147.94      165.50     28.91 o 
 -26   4   7       14.11       13.38     22.34 o 
 -24   4   7       13.60       19.85     18.28 o 
 -22   4   7       59.50       64.83     34.03 o 
 -20   4   7       30.34       40.16     15.37 o 
 -18   4   7      137.30      145.72     16.99 o 
 -16   4   7      837.18      887.01     25.92 o 
 -14   4   7       48.85       13.00     14.35 o 
 -12   4   7       16.00       22.70     11.76 o 
 -10   4   7      476.51      477.90     48.70 o 
  -8   4   7     1641.29     1599.79     51.31 o 
  -6   4   7      284.12      287.66     29.16 o 
  -4   4   7      143.49       71.60     16.92 o 
  -2   4   7      524.41      537.90     28.64 o 
   0   4   7      719.14      782.18     49.58 o 
   2   4   7       53.57       58.32     32.32 o 
   4   4   7      230.33      252.02     20.98 o 
   6   4   7      672.36      693.97     31.77 o 
   8   4   7     2735.40     2850.95    136.94 o 
  10   4   7       21.05       23.11     19.47 o 
  12   4   7      227.92      231.12     81.54 o 
  14   4   7       61.19      105.49     41.87 o 
  16   4   7      243.87      249.84     49.37 o 
  18   4   7        1.03        0.10     45.03 o 
 -29   5   7       61.62        0.61     61.75 o 
 -27   5   7      328.11      362.21     47.50 o 
 -25   5   7      245.30      226.75     26.40 o 
 -23   5   7      134.17      132.37     31.97 o 
 -21   5   7      365.78      302.22     24.36 o 
 -19   5   7     1186.77     1309.08     42.57 o 
 -17   5   7        5.07        4.98     18.47 o 
 -15   5   7      141.08      118.00     17.71 o 
 -13   5   7      649.06      730.33     47.73 o 
 -11   5   7      779.13      858.68     34.97 o 
  -9   5   7     1763.41     1839.86     52.27 o 
  -7   5   7       81.88       79.92     13.99 o 
  -5   5   7      275.60      273.82     16.93 o 
  -3   5   7      110.38      150.50     22.07 o 
  -1   5   7      176.25      181.84     24.17 o 
   1   5   7       83.36       67.26     16.81 o 
   3   5   7       68.69       66.44     19.61 o 
   5   5   7       33.09       76.04     20.94 o 
   7   5   7      111.38      116.91     23.71 o 
   9   5   7       14.07       20.72     20.04 o 
  11   5   7      240.51      209.07     36.48 o 
  13   5   7      254.30      161.68     41.94 o 
  15   5   7       67.64      133.78     42.55 o 
 -26   6   7      359.37      428.99    100.17 o 
 -24   6   7        0.11       23.99     32.83 o 
 -22   6   7        3.35       19.24     28.10 o 
 -20   6   7      433.06      368.45     47.56 o 
 -18   6   7       43.38       48.27     25.19 o 
 -16   6   7     1143.39     1249.23     41.78 o 
 -14   6   7     2340.24     2367.28     72.90 o 
 -12   6   7      232.87      237.93     18.94 o 
 -10   6   7      485.69      448.29     23.28 o 
  -8   6   7     7551.29     8353.55    201.71 o 
  -6   6   7     1172.47     1114.65     39.22 o 
  -4   6   7       87.30       36.81     23.75 o 
  -2   6   7     1638.31     1803.93     76.39 o 
   0   6   7     2161.70     2251.58    115.03 o 
   2   6   7      388.32      361.12     28.67 o 
   4   6   7      883.56      871.49     31.62 o 
   6   6   7      700.21      708.41     46.80 o 
   8   6   7      198.20      254.83     53.45 o 
  10   6   7      205.83      224.28     38.25 o 
  12   6   7      129.37      182.52     56.94 o 
  14   6   7      241.83      169.36     61.75 o 
 -25   7   7       16.25       43.43     50.61 o 
 -23   7   7      499.61      368.58     68.84 o 
 -21   7   7       45.24        7.49     50.61 o 
 -19   7   7      125.87       71.48     34.71 o 
 -17   7   7     1506.99     1632.44     86.76 o 
 -15   7   7     1428.79     1474.55     68.52 o 
 -13   7   7       22.52       22.40     21.22 o 
 -11   7   7     1210.66     1089.35     44.74 o 
  -9   7   7      942.58      932.31     40.89 o 
  -7   7   7      191.17      198.07     23.44 o 
  -5   7   7        7.81        9.91     18.56 o 
  -3   7   7      152.13      134.75     22.75 o 
  -1   7   7       52.84       54.29     19.78 o 
   1   7   7      691.06      620.65     31.09 o 
   3   7   7      101.33      138.16     17.81 o 
   5   7   7      768.78      904.41     68.99 o 
   7   7   7        0.00       21.29     33.99 o 
   9   7   7       92.62      159.41     40.44 o 
  11   7   7       39.12       73.99     91.36 o 
 -20   8   7      153.39      122.44     41.50 o 
 -18   8   7      279.33      322.50     42.23 o 
 -16   8   7       93.55      102.09     29.56 o 
 -14   8   7       37.40       63.58     29.05 o 
 -12   8   7        2.50       17.55     23.56 o 
 -10   8   7        3.25        1.99     23.42 o 
  -8   8   7      313.20      333.23     29.50 o 
  -6   8   7      570.12      539.96     34.43 o 
  -4   8   7        0.28        9.15     22.51 o 
  -2   8   7      107.37      166.95     36.82 o 
   0   8   7       93.42       35.73     50.61 o 
   2   8   7       18.18       51.84     23.14 o 
   4   8   7        3.05       22.77     35.70 o 
   6   8   7       27.49       34.42     38.65 o 
   8   8   7       20.17      123.60     41.52 o 
 -17   9   7        8.28       42.56     47.91 o 
 -15   9   7      431.63      386.91    106.49 o 
 -13   9   7       43.33       22.11     38.63 o 
 -11   9   7        0.01       18.21     36.86 o 
  -9   9   7       58.16      136.39     39.35 o 
  -7   9   7       55.40       65.39     40.08 o 
  -5   9   7        4.99       42.66     36.86 o 
  -3   9   7      354.29      386.24     49.00 o 
  -1   9   7       50.81        1.01     55.68 o 
   1   9   7       10.09       60.79     64.13 o 
   3   9   7        1.22       40.94     41.00 o 
   5   9   7        9.64       41.82     48.12 o 
 -32   0   8      147.71      180.80     60.74 o 
 -30   0   8      191.32      200.43     45.55 o 
 -28   0   8      158.02      140.00     35.43 o 
 -26   0   8        7.69       14.48     24.30 o 
 -24   0   8      515.59      515.36     40.49 o 
 -22   0   8      722.28      731.17     44.54 o 
 -20   0   8      459.27      383.19     28.27 o 
 -18   0   8     1414.27     1381.39     48.56 o 
 -16   0   8     1838.12     1953.61     75.12 o 
 -14   0   8     1702.09     1580.72     59.22 o 
 -12   0   8      178.36      157.05     15.70 o 
 -10   0   8     8017.81     7598.49    209.55 o 
  -8   0   8        1.92        5.37     26.32 o 
  -6   0   8    13594.13    13209.85    234.85 o 
  -4   0   8     4773.33     5753.69    104.96 o 
  -2   0   8     1336.59     1145.41     42.92 o 
   0   0   8     1493.46     1305.19     25.27 o 
   2   0   8        1.44       34.53     29.05 o 
   4   0   8     2123.80     2185.90     75.87 o 
   6   0   8        9.10       25.65     32.04 o 
   8   0   8      683.85      632.02     37.25 o 
  10   0   8      632.46      617.04     57.35 o 
  12   0   8      911.09      883.11     38.29 o 
  14   0   8      147.36      129.30     61.85 o 
  16   0   8       20.03      132.10     51.63 o 
  18   0   8      222.73      221.69     60.74 o 
 -31   1   8       59.20      143.17     62.76 o 
 -29   1   8        5.10        7.63     20.54 o 
 -27   1   8       37.30       12.89     19.77 o 
 -25   1   8      189.98      147.24     19.47 o 
 -23   1   8        9.65       36.85     15.34 o 
 -21   1   8      807.86      939.76     30.70 o 
 -19   1   8       43.17       38.25     13.01 o 
 -17   1   8      358.68      295.89     13.47 o 
 -15   1   8       93.46       64.17     24.96 o 
 -13   1   8     2606.55     2897.67     55.81 o 
 -11   1   8      201.07      186.06     10.02 o 
  -9   1   8     1342.07     1423.23     27.34 o 
  -7   1   8        9.37        1.27      7.22 o 
  -5   1   8     2708.69     2800.21     44.85 o 
  -3   1   8      329.34      474.94     17.12 o 
  -1   1   8      805.48      735.97     23.10 o 
   1   1   8     2059.08     2108.98     59.23 o 
   3   1   8        0.00        4.55      9.65 o 
   5   1   8      485.50      474.66     16.88 o 
   7   1   8      296.53      278.38     13.11 o 
   9   1   8       76.47      105.80     20.81 o 
  11   1   8       80.39       55.10     18.89 o 
  13   1   8      261.91      206.98     16.08 o 
  15   1   8      238.38      206.28     26.04 o 
  17   1   8        2.85        0.00     50.61 o 
 -32   2   8       55.94        8.92     33.55 o 
 -30   2   8       47.62       41.18     23.54 o 
 -28   2   8        5.90       14.17     18.16 o 
 -26   2   8        0.83       13.04     16.20 o 
 -24   2   8     1600.78     1694.05     45.54 o 
 -22   2   8      441.98      500.25     22.49 o 
 -20   2   8       11.68       17.03     12.16 o 
 -18   2   8     2608.30     2646.88     66.15 o 
 -16   2   8       30.28       37.97     13.11 o 
 -14   2   8      385.00      488.04     27.58 o 
 -12   2   8      917.89      951.84     28.38 o 
 -10   2   8     4513.66     4416.50     90.85 o 
  -8   2   8     1730.60     1673.43     38.27 o 
  -6   2   8      319.44      368.15     14.85 o 
  -4   2   8      512.58      450.83     14.10 o 
  -2   2   8     2509.01     2925.51     78.03 o 
   0   2   8      342.05      416.78     31.03 o 
   2   2   8     1739.45     1595.97     35.29 o 
   4   2   8      561.23      552.20     23.73 o 
   6   2   8     1829.44     1917.12     79.03 o 
   8   2   8      765.93      770.57     32.52 o 
  10   2   8      631.65      591.57     30.31 o 
  12   2   8      627.86      603.49     55.42 o 
  14   2   8       33.82       80.05     90.70 o 
  16   2   8       35.12       12.43     28.64 o 
  18   2   8       10.25       36.55     46.13 o 
 -31   3   8       14.64        1.92     37.94 o 
 -29   3   8       90.73       95.72     26.14 o 
 -27   3   8        0.96        0.91     20.33 o 
 -25   3   8       33.08        8.48     15.15 o 
 -23   3   8        1.87       29.52     17.66 o 
 -21   3   8      219.63      214.58     17.00 o 
 -19   3   8     1120.01     1133.62     32.77 o 
 -17   3   8     1008.86     1040.62     26.95 o 
 -15   3   8       33.54       23.89     13.73 o 
 -13   3   8      748.10      649.48     21.56 o 
 -11   3   8       12.06        8.05     10.66 o 
  -9   3   8      502.52      608.76     34.70 o 
  -7   3   8     3469.67     3734.89    128.89 o 
  -5   3   8     3967.69     4331.06    157.56 o 
  -3   3   8     1157.86     1149.62     48.71 o 
  -1   3   8     1350.22     1308.70     85.68 o 
   1   3   8      299.96      376.55     22.98 o 
   3   3   8      298.23      266.50     18.30 o 
   5   3   8        5.24       18.45     15.12 o 
   7   3   8        3.04       38.35     32.80 o 
   9   3   8      172.11      157.14     22.93 o 
  11   3   8       17.00        0.10     21.59 o 
  13   3   8       47.87       83.01     29.35 o 
  15   3   8        0.95        0.00     32.21 o 
  17   3   8      150.12      169.38     46.51 o 
 -30   4   8      348.26      415.70     54.27 o 
 -28   4   8       63.98       76.44     24.46 o 
 -26   4   8        2.02       21.56     18.99 o 
 -24   4   8       51.52       35.79     18.78 o 
 -22   4   8       13.77       49.51     16.78 o 
 -20   4   8     1856.34     1882.10     59.15 o 
 -18   4   8      547.64      554.04     25.83 o 
 -16   4   8      374.31      357.76     21.84 o 
 -14   4   8       92.46       89.09     12.29 o 
 -12   4   8      615.23      613.81     24.75 o 
 -10   4   8      361.02      286.86     20.75 o 
  -8   4   8        7.85       38.59     13.81 o 
  -6   4   8       39.31       38.91     16.36 o 
  -4   4   8      594.95      516.04     40.50 o 
  -2   4   8     1302.06     1350.12     43.73 o 
   0   4   8      368.81      284.11     22.22 o 
   2   4   8     1008.85      945.47     54.14 o 
   4   4   8        6.49       50.38     16.65 o 
   6   4   8       26.61       12.70     17.30 o 
   8   4   8      254.92      243.44     52.96 o 
  10   4   8       49.35       37.60     21.09 o 
  12   4   8      422.60      407.76     44.24 o 
  14   4   8      460.24      408.30     48.28 o 
  16   4   8      484.58      558.88     63.35 o 
 -29   5   8        7.46        0.42     36.17 o 
 -27   5   8      243.84      280.71     32.16 o 
 -25   5   8      115.82      110.70     43.20 o 
 -23   5   8      716.90      720.23     47.54 o 
 -21   5   8     2996.65     3460.32    108.49 o 
 -19   5   8      148.73      147.95     20.18 o 
 -17   5   8        4.03       18.44     16.43 o 
 -15   5   8      525.72      492.50     24.53 o 
 -13   5   8     1881.76     1819.04     49.48 o 
 -11   5   8       52.48       66.42     13.73 o 
  -9   5   8      140.56      126.76     17.15 o 
  -7   5   8     1182.64     1078.27     31.39 o 
  -5   5   8     2746.08     2745.93    175.18 o 
  -3   5   8     2475.52     2373.51     64.32 o 
  -1   5   8       22.76       30.21     16.56 o 
   1   5   8       59.00       85.97     29.56 o 
   3   5   8      404.07      408.77     27.85 o 
   5   5   8        1.43       27.22     21.93 o 
   7   5   8      826.27      855.14     44.02 o 
   9   5   8     1633.87     1764.06     91.25 o 
  11   5   8        2.64       10.77     36.48 o 
  13   5   8       31.49       74.64     44.02 o 
  15   5   8      518.27      562.08     60.41 o 
 -26   6   8        9.96        0.00     38.77 o 
 -24   6   8      273.63      289.70     64.48 o 
 -22   6   8     1875.68     2099.92     99.50 o 
 -20   6   8      159.80      156.00     23.39 o 
 -18   6   8       70.94       91.24     32.54 o 
 -16   6   8      609.14      579.55     57.65 o 
 -14   6   8      627.81      537.22     27.71 o 
 -12   6   8      593.88      590.27     55.81 o 
 -10   6   8      268.50      292.20     28.80 o 
  -8   6   8     2692.88     2690.33     74.34 o 
  -6   6   8      394.43      464.95     32.80 o 
  -4   6   8     3010.42     2982.49     88.94 o 
  -2   6   8     2904.64     2932.71     93.52 o 
   0   6   8     1685.77     1705.68     71.11 o 
   2   6   8      540.24      489.28     26.37 o 
   4   6   8      903.38      888.26     55.00 o 
   6   6   8      150.52      124.91     24.78 o 
   8   6   8      117.27       59.88     43.12 o 
  10   6   8     1102.91     1203.84     83.74 o 
  12   6   8      209.84      271.35     43.91 o 
 -25   7   8       31.50       79.26     57.70 o 
 -23   7   8       30.79       49.83     38.29 o 
 -21   7   8      174.26      190.83     56.28 o 
 -19   7   8      941.22      977.92     57.04 o 
 -17   7   8      389.97      461.14     27.19 o 
 -15   7   8      323.31      352.35     34.51 o 
 -13   7   8      116.72      133.80     46.00 o 
 -11   7   8      929.61      918.47     36.91 o 
  -9   7   8        3.61       17.93     20.96 o 
  -7   7   8      240.26      249.16     28.69 o 
  -5   7   8      835.24      881.93    104.32 o 
  -3   7   8      822.71      852.07     42.03 o 
  -1   7   8      373.52      278.53     32.00 o 
   1   7   8       87.72       91.65     24.14 o 
   3   7   8       62.11       65.76     21.11 o 
   5   7   8      148.84      160.40     39.72 o 
   7   7   8        1.74        2.53     50.61 o 
   9   7   8        7.86       78.64     48.28 o 
  11   7   8       82.40       78.10     40.80 o 
 -22   8   8       24.73        0.00     39.49 o 
 -20   8   8      146.88       83.51     69.85 o 
 -18   8   8        1.79        4.53     36.14 o 
 -16   8   8        2.41        1.52     32.39 o 
 -14   8   8        9.62       39.39     29.51 o 
 -12   8   8       70.27       90.15     28.04 o 
 -10   8   8        2.16        0.10     33.28 o 
  -8   8   8      150.76      113.60     25.77 o 
  -6   8   8       73.33       91.72     27.51 o 
  -4   8   8       16.43        6.30     26.63 o 
  -2   8   8      149.43      177.62     60.08 o 
   0   8   8      116.31       59.47     37.51 o 
   2   8   8       48.93       19.03     60.74 o 
   4   8   8        5.34        0.00     42.08 o 
   6   8   8        5.60       11.92     44.01 o 
   8   8   8       33.29        0.00     41.65 o 
 -17   9   8       13.58        3.34     60.74 o 
 -15   9   8      225.20      188.39     61.75 o 
 -13   9   8      102.05      102.94     80.58 o 
 -11   9   8      126.16      109.50     38.97 o 
  -9   9   8       78.55      135.40     43.02 o 
  -7   9   8       58.15      136.65     86.35 o 
  -5   9   8       15.72        1.11     36.73 o 
  -1   9   8       66.74       50.12     46.51 o 
   1   9   8        2.13      124.62     43.76 o 
   3   9   8       18.62       74.09     44.10 o 
 -33   1   9        4.05       14.61     31.85 o 
 -31   1   9        2.58        3.85     27.89 o 
 -29   1   9        2.72       16.67     19.91 o 
 -27   1   9      490.21      459.87     26.39 o 
 -25   1   9       67.55       55.81     17.55 o 
 -23   1   9        0.00        2.76     15.34 o 
 -21   1   9        5.39       21.96     15.58 o 
 -19   1   9       78.99       56.39     12.35 o 
 -17   1   9     2010.59     1858.51     47.36 o 
 -15   1   9      219.34      230.82     13.48 o 
 -13   1   9        0.04        5.14      9.21 o 
 -11   1   9      729.65      857.16     24.42 o 
  -9   1   9       65.66      126.64      7.48 o 
  -7   1   9     5068.29     5548.85    115.08 o 
  -5   1   9    13142.64    13562.20    179.69 o 
  -3   1   9     1200.44     1110.49     20.69 o 
  -1   1   9      433.20      472.28     14.15 o 
   1   1   9     3187.39     3491.15    104.45 o 
   3   1   9     4618.39     5019.68     85.37 o 
   5   1   9      128.57      128.53     12.04 o 
   7   1   9      616.87      609.31     17.50 o 
   9   1   9      119.92      133.08     21.19 o 
  11   1   9      708.99      649.73     24.71 o 
  13   1   9      509.74      533.30     33.86 o 
  15   1   9      511.90      573.60     53.56 o 
  17   1   9       50.98       57.75     53.09 o 
 -32   2   9      251.32      157.71     30.20 o 
 -30   2   9       75.24       68.36     19.40 o 
 -28   2   9       20.36       11.15     17.03 o 
 -26   2   9     2249.80     2431.99     98.74 o 
 -24   2   9      284.00      285.89     18.72 o 
 -22   2   9     1125.87     1093.73     33.24 o 
 -20   2   9     1328.24     1391.79     37.54 o 
 -18   2   9     8104.85     9174.47    167.02 o 
 -16   2   9     1614.05     1789.40     47.13 o 
 -14   2   9     2002.34     2125.33     37.80 o 
 -12   2   9     2654.53     2932.23     99.74 o 
 -10   2   9     9506.50     9768.13    191.99 o 
  -8   2   9     2695.22     2537.41     64.64 o 
  -6   2   9      617.53      763.34     22.05 o 
  -4   2   9    16769.18    18111.99    303.66 o 
  -2   2   9      382.78      422.92     23.38 o 
   0   2   9     1815.99     1908.16     30.85 o 
   2   2   9     3060.04     3377.29     71.06 o 
   4   2   9     2213.98     2530.08     99.10 o 
   6   2   9      942.15      832.12     41.11 o 
   8   2   9      119.84       92.60     20.75 o 
  10   2   9      390.28      412.09     33.96 o 
  12   2   9       21.21       27.21     37.86 o 
  14   2   9      350.92      339.30     30.47 o 
  16   2   9        8.10       37.31     41.66 o 
 -31   3   9      129.48      150.78     29.89 o 
 -29   3   9        0.05       12.56     21.36 o 
 -27   3   9        3.65        4.46     17.14 o 
 -25   3   9      554.80      562.63     24.88 o 
 -23   3   9      552.00      563.32     30.74 o 
 -21   3   9     1932.80     2017.24     50.17 o 
 -19   3   9     3178.96     3466.32     73.33 o 
 -17   3   9        8.34        8.43     13.01 o 
 -15   3   9     2436.77     2624.43     99.17 o 
 -13   3   9     3365.75     3561.06     56.20 o 
 -11   3   9      186.39      160.90     11.74 o 
  -9   3   9     1456.58     1547.01     43.62 o 
  -7   3   9     4294.16     4770.06    114.00 o 
  -5   3   9     2747.69     2816.33     52.22 o 
  -3   3   9      358.35      253.57     20.38 o 
  -1   3   9      822.23      977.09     29.73 o 
   1   3   9      672.78      778.39     24.97 o 
   3   3   9       46.54       42.09     13.73 o 
   5   3   9      189.58      138.14     18.24 o 
   7   3   9       10.64        0.00     16.12 o 
   9   3   9      199.85      229.50     23.91 o 
  11   3   9       54.30       73.53     34.72 o 
  13   3   9        8.42       30.79     28.50 o 
  15   3   9       26.42       19.21     30.16 o 
 -30   4   9        2.23       11.04     26.34 o 
 -28   4   9        4.21        4.95     19.35 o 
 -26   4   9      129.08      120.35     18.45 o 
 -24   4   9       17.37       46.92     20.68 o 
 -22   4   9       62.33       80.03     17.40 o 
 -20   4   9      961.49      957.17     41.20 o 
 -18   4   9     1960.28     1903.04     58.06 o 
 -16   4   9      126.82      133.77     16.55 o 
 -14   4   9      518.78      473.98     29.21 o 
 -12   4   9     1100.83     1204.14     34.82 o 
 -10   4   9       69.34       95.95     13.84 o 
  -8   4   9     2749.17     2909.94     76.83 o 
  -6   4   9     1561.98     1612.78     74.66 o 
  -4   4   9       94.81       82.95     14.29 o 
  -2   4   9     2820.04     2793.33    118.87 o 
   0   4   9     2240.21     2215.31     57.23 o 
   2   4   9      459.41      438.32     28.68 o 
   4   4   9       69.99       57.50     16.56 o 
   6   4   9     1863.38     2183.54     58.19 o 
   8   4   9      487.84      392.60     32.24 o 
  10   4   9       11.49       45.47     50.77 o 
  12   4   9      290.59      324.90    111.81 o 
  14   4   9       26.56       22.28     38.67 o 
 -29   5   9      199.71      129.38     67.67 o 
 -27   5   9       77.81      107.09     27.01 o 
 -25   5   9       38.71       55.86     19.57 o 
 -23   5   9      736.09      754.23     31.43 o 
 -21   5   9        8.74       22.23     17.05 o 
 -19   5   9       20.23       33.05     16.71 o 
 -17   5   9       80.26      102.36     15.60 o 
 -15   5   9      242.80      259.41     22.12 o 
 -13   5   9       69.04       80.77     15.90 o 
 -11   5   9        9.52        3.36     13.46 o 
  -9   5   9       63.58       43.08     14.29 o 
  -7   5   9      925.46      956.76     44.84 o 
  -5   5   9       86.71       76.79     14.83 o 
  -3   5   9       10.67        3.18     19.94 o 
  -1   5   9      598.09      615.11     30.48 o 
   1   5   9      710.86      687.78     61.54 o 
   3   5   9        0.07        8.35     17.88 o 
   5   5   9      621.35      570.39     29.19 o 
   7   5   9      360.35      352.44     28.53 o 
   9   5   9      177.86      189.39     38.16 o 
  11   5   9      241.41      283.08     72.43 o 
  13   5   9      102.50      100.89     46.85 o 
 -28   6   9      106.25       91.56     40.12 o 
 -26   6   9      230.92      250.32     71.72 o 
 -24   6   9      200.15      199.54     28.97 o 
 -22   6   9     1465.39     1423.28    128.18 o 
 -20   6   9      691.48      676.04     76.38 o 
 -18   6   9     1147.15     1226.02     73.25 o 
 -16   6   9      721.85      722.98     30.53 o 
 -14   6   9       89.97      110.31     26.03 o 
 -12   6   9      574.90      573.24     28.59 o 
 -10   6   9     2969.13     3173.75     89.32 o 
  -8   6   9      693.15      633.40     34.91 o 
  -6   6   9      148.69      150.07     32.54 o 
  -4   6   9       81.88       92.67     22.03 o 
  -2   6   9      341.01      358.77     24.49 o 
   0   6   9     1390.55     1358.36     52.99 o 
   2   6   9      953.38      966.30     37.86 o 
   4   6   9      112.66       98.05     28.04 o 
   6   6   9       52.94       87.23     65.75 o 
   8   6   9       79.62       66.83     77.49 o 
  10   6   9       61.11       89.40     38.29 o 
  12   6   9       16.98       90.39     43.38 o 
 -25   7   9      286.47      396.19     80.68 o 
 -23   7   9      147.70      170.18     41.65 o 
 -21   7   9      256.60      305.53     72.33 o 
 -19   7   9       25.97       60.20     28.11 o 
 -17   7   9       11.35       28.79     23.31 o 
 -15   7   9       73.19       43.41     20.72 o 
 -13   7   9      352.55      323.02     28.11 o 
 -11   7   9        1.12        0.00     20.50 o 
  -9   7   9        0.05       18.17     19.63 o 
  -7   7   9      757.95      876.72     36.08 o 
  -5   7   9      268.62      311.69     29.96 o 
  -3   7   9        7.66        7.63     18.67 o 
  -1   7   9       14.45       23.14     23.34 o 
   1   7   9       11.73       10.03     33.55 o 
   3   7   9        2.16        1.42     12.82 o 
   5   7   9      187.62      305.98     99.56 o 
   7   7   9        0.13        0.81     36.86 o 
   9   7   9       61.62       81.43     40.78 o 
 -22   8   9        1.63        0.20     37.22 o 
 -20   8   9       12.42        0.00     36.32 o 
 -18   8   9       23.94       81.33     33.28 o 
 -16   8   9      184.54      161.25     32.19 o 
 -14   8   9       25.76       42.92     43.17 o 
 -12   8   9       40.24        1.21     28.38 o 
 -10   8   9        7.75        3.93     25.04 o 
  -8   8   9        0.21       33.40     25.88 o 
  -6   8   9      642.07      638.95     44.42 o 
  -4   8   9       21.68        0.20     33.14 o 
  -2   8   9      342.16      331.90     61.85 o 
   0   8   9        7.56       30.98     52.64 o 
   2   8   9       52.11       92.73     53.65 o 
   4   8   9        5.32       53.90     56.69 o 
   6   8   9       18.97       11.70     41.15 o 
 -17   9   9      209.46      221.71     43.98 o 
 -15   9   9       29.73       47.88     42.01 o 
 -13   9   9        0.04        0.20     37.86 o 
 -11   9   9        0.31        0.51     48.59 o 
  -9   9   9      178.49      292.15     60.74 o 
  -7   9   9        1.94       89.69     66.81 o 
  -5   9   9       81.58       99.66     47.83 o 
  -3   9   9      239.32      287.90     65.29 o 
  -1   9   9        5.00       45.97     47.38 o 
   1   9   9       24.35       59.85     60.94 o 
 -34   0  10       38.30       59.32     57.70 o 
 -32   0  10       28.95        0.91     48.59 o 
 -30   0  10       41.38       46.97     29.36 o 
 -28   0  10        9.10        3.44     34.42 o 
 -26   0  10     4034.34     4069.12    144.76 o 
 -24   0  10      102.99      116.62     22.27 o 
 -22   0  10      215.99      268.06     24.30 o 
 -20   0  10     1333.36     1197.95     49.60 o 
 -18   0  10     1936.62     2138.47     62.76 o 
 -16   0  10       17.73        4.15     16.20 o 
 -14   0  10      301.49      397.22     15.18 o 
 -10   0  10     1959.60     2021.76    106.29 o 
  -8   0  10     2865.72     2892.53     65.80 o 
  -6   0  10     9230.54     9374.87    171.08 o 
  -4   0  10     3268.80     3950.21    105.68 o 
  -2   0  10      900.20      979.24     45.86 o 
   0   0  10     1196.79     1218.70     27.23 o 
   2   0  10     9100.43     9854.15    380.88 o 
   4   0  10      596.29      808.04     93.03 o 
   6   0  10       44.85       13.89     18.24 o 
   8   0  10      307.63      349.20     43.48 o 
  10   0  10        0.90        2.88     19.89 o 
  12   0  10      222.52      211.65     60.74 o 
  14   0  10       82.76       98.40     45.55 o 
  16   0  10        0.13        0.20     63.77 o 
 -33   1  10       33.71       88.97     33.44 o 
 -31   1  10       70.13       68.46     21.75 o 
 -29   1  10        4.50       16.75     21.87 o 
 -27   1  10      312.45      235.91     20.85 o 
 -25   1  10      205.92      249.43     21.09 o 
 -23   1  10      140.63      164.35     16.80 o 
 -21   1  10      424.32      435.98     22.14 o 
 -19   1  10       90.28       61.21     20.10 o 
 -17   1  10       69.35       47.53     10.42 o 
 -15   1  10      196.77      182.72     11.68 o 
 -13   1  10     2084.58     1971.82    102.29 o 
 -11   1  10     2087.70     2094.96    116.77 o 
  -9   1  10      209.59      151.28      7.71 o 
  -7   1  10     3894.57     3494.95     59.64 o 
  -5   1  10       77.17      100.42     22.21 o 
  -3   1  10      327.46      215.56     31.91 o 
  -1   1  10       36.26       26.02     11.89 o 
   1   1  10      568.27      567.54     30.43 o 
   3   1  10        7.74       16.15     11.98 o 
   5   1  10       89.07       78.17     11.98 o 
   7   1  10      173.18      147.86     17.42 o 
   9   1  10       13.41       47.54     20.13 o 
  11   1  10       14.61       18.67     15.69 o 
  13   1  10        8.03       25.29     26.14 o 
  15   1  10        6.49       39.49     36.02 o 
 -32   2  10       53.05       71.82     26.31 o 
 -30   2  10       43.28       29.92     19.45 o 
 -28   2  10      382.12      375.94     23.23 o 
 -26   2  10     1031.55      997.67     38.94 o 
 -24   2  10       42.81       58.88     17.08 o 
 -22   2  10       45.99       39.34     13.45 o 
 -20   2  10     2280.36     2368.66     60.58 o 
 -18   2  10     4647.43     5023.30    112.01 o 
 -16   2  10      505.52      463.07     16.38 o 
 -14   2  10       33.74       20.33      8.98 o 
 -12   2  10     6650.41     6589.22    114.55 o 
 -10   2  10      661.53      469.33     21.87 o 
  -8   2  10     1266.90     1187.49     28.67 o 
  -6   2  10     8085.43     8484.36    136.76 o 
  -4   2  10      764.95      786.12     28.12 o 
  -2   2  10      620.98      524.33     20.05 o 
   0   2  10      558.38      496.02     21.75 o 
   2   2  10      287.62      296.72     38.87 o 
   4   2  10      350.90      354.62     22.12 o 
   6   2  10     1187.09     1230.61     38.35 o 
   8   2  10      188.17      208.84     19.05 o 
  10   2  10       85.48       66.25     40.19 o 
  12   2  10      341.19      267.65     31.88 o 
  14   2  10       36.86       87.45     39.06 o 
  16   2  10       16.07       25.86     45.45 o 
 -31   3  10        0.48        7.41     24.02 o 
 -29   3  10        3.74       25.03     19.31 o 
 -27   3  10      144.81      105.90     18.51 o 
 -25   3  10      542.13      488.04     25.87 o 
 -23   3  10      431.56      417.95     21.45 o 
 -21   3  10       21.68        5.94     13.63 o 
 -19   3  10      124.10      153.43     15.19 o 
 -17   3  10      187.29      159.09     23.09 o 
 -15   3  10      386.16      423.96     31.64 o 
 -13   3  10     1360.99     1418.67     38.28 o 
 -11   3  10      854.31      880.98     32.80 o 
  -9   3  10       44.70       22.81     10.40 o 
  -7   3  10       15.04       14.25     15.28 o 
  -5   3  10        0.70        4.04     10.54 o 
  -3   3  10      274.12      296.74     24.25 o 
  -1   3  10      446.46      471.28     20.21 o 
   1   3  10      368.75      363.16     20.82 o 
   3   3  10       20.30       38.77     18.85 o 
   5   3  10     1024.68     1082.18     33.74 o 
   7   3  10      115.74       98.17     19.10 o 
   9   3  10       14.05       58.75     20.11 o 
  11   3  10        0.49        0.10     24.71 o 
  13   3  10       11.14       19.33     29.03 o 
  15   3  10       25.13       32.46     47.56 o 
 -30   4  10       62.03       92.82     32.04 o 
 -28   4  10        0.63       12.26     18.17 o 
 -26   4  10       29.12       36.71     17.49 o 
 -24   4  10        2.10       17.64     17.34 o 
 -22   4  10      118.25      107.46     23.03 o 
 -20   4  10      452.92      367.02     20.35 o 
 -18   4  10      484.88      473.48     21.63 o 
 -16   4  10      658.71      611.59     23.31 o 
 -14   4  10     2162.09     2227.44     47.57 o 
 -12   4  10        3.71       14.69     13.67 o 
 -10   4  10       27.15       16.40     14.76 o 
  -8   4  10     2181.26     2097.68    106.27 o 
  -6   4  10     1666.22     1751.51     48.06 o 
  -4   4  10       14.77       42.59     13.73 o 
  -2   4  10     1109.63     1239.87     85.52 o 
   0   4  10     1642.03     1706.55     72.19 o 
   2   4  10      108.71       89.85     16.43 o 
   4   4  10      385.33      406.65     48.49 o 
   6   4  10      826.83      809.74     45.33 o 
   8   4  10      751.77      728.31     54.61 o 
  10   4  10       18.14       18.55     25.03 o 
  12   4  10       15.31        4.72     35.02 o 
  14   4  10       26.06       71.10     46.88 o 
 -29   5  10      383.99      412.67     53.24 o 
 -27   5  10       95.33       72.26     26.92 o 
 -25   5  10      166.07      175.54     23.21 o 
 -23   5  10     1091.42     1131.33     58.63 o 
 -21   5  10     1102.55     1171.82     38.37 o 
 -19   5  10      300.83      270.89     20.35 o 
 -17   5  10      801.10      779.33     31.49 o 
 -15   5  10     4054.93     4485.95    112.26 o 
 -13   5  10       19.26        9.68     16.34 o 
 -11   5  10       36.85       12.34     13.36 o 
  -9   5  10     1909.36     1882.03     65.63 o 
  -7   5  10        6.79       11.95     17.06 o 
  -5   5  10     2283.02     2317.60     60.57 o 
  -3   5  10     7812.35     8301.65    347.67 o 
  -1   5  10     1791.00     1683.46     63.41 o 
   1   5  10      678.67      655.21     49.56 o 
   3   5  10       25.39       24.88     21.74 o 
   5   5  10       84.96      107.40     19.29 o 
   7   5  10        9.70        0.10     23.77 o 
   9   5  10      115.03      121.07     59.73 o 
  11   5  10       67.60      115.51     41.78 o 
 -28   6  10       75.79       96.28     38.42 o 
 -26   6  10      375.67      319.99     68.68 o 
 -24   6  10      330.03      358.86     67.45 o 
 -22   6  10      666.55      761.25     41.54 o 
 -20   6  10     1111.19     1135.07     51.82 o 
 -18   6  10     2279.53     2424.54     91.52 o 
 -16   6  10      402.83      308.82     19.61 o 
 -14   6  10      478.25      468.50     27.13 o 
 -12   6  10      331.11      261.64     22.61 o 
 -10   6  10     1650.29     1535.74     79.32 o 
  -8   6  10      116.03      111.34     16.73 o 
  -6   6  10      458.76      401.23     37.59 o 
  -4   6  10      283.11      295.50     26.52 o 
  -2   6  10      527.71      498.08     29.06 o 
   0   6  10      794.37      717.32     55.04 o 
   2   6  10       95.90       92.73     26.46 o 
   4   6  10       44.92       46.92     27.38 o 
   6   6  10       37.25       55.32     33.00 o 
   8   6  10      161.21      131.09     41.45 o 
  10   6  10       84.87      119.38     92.02 o 
 -25   7  10      205.53      197.05     44.53 o 
 -23   7  10      186.12      202.97     55.68 o 
 -21   7  10       27.57       24.94     34.53 o 
 -19   7  10        2.53       48.67     28.81 o 
 -17   7  10       74.80      108.95     30.62 o 
 -15   7  10       33.60       44.72     25.44 o 
 -13   7  10      840.55      795.12     34.12 o 
 -11   7  10        5.67       15.69     19.91 o 
  -9   7  10      369.10      318.71     33.41 o 
  -7   7  10       31.59       62.61     41.86 o 
  -5   7  10      161.70      146.90     20.78 o 
  -3   7  10        6.50        7.43     21.10 o 
  -1   7  10       15.23       12.07     23.36 o 
   1   7  10      129.02      194.46     51.63 o 
   3   7  10      190.29      207.76     38.57 o 
   5   7  10       24.96       21.81     37.22 o 
   7   7  10        3.69       10.37     36.61 o 
 -22   8  10       53.29       22.17     66.81 o 
 -20   8  10        0.03       51.25     51.98 o 
 -18   8  10      475.81      418.58     50.61 o 
 -16   8  10      109.72      131.81     30.62 o 
 -14   8  10       26.98       64.92     28.63 o 
 -12   8  10        9.17       10.93     48.59 o 
 -10   8  10       26.66       80.80     41.49 o 
  -8   8  10       26.28       27.26     31.70 o 
  -6   8  10       89.92      205.35     60.81 o 
  -4   8  10        1.06        0.10     35.38 o 
  -2   8  10        4.20       39.24     37.91 o 
   0   8  10       17.79        0.10     46.57 o 
   2   8  10        1.31       47.16     47.63 o 
   4   8  10       27.44       50.85     40.40 o 
 -17   9  10        4.90       63.17     59.73 o 
 -13   9  10        1.26       20.02     37.14 o 
 -11   9  10       32.27       20.57     35.38 o 
  -9   9  10        7.49        0.25     40.13 o 
  -7   9  10      173.80      190.51     57.70 o 
  -5   9  10       12.87        1.72     50.61 o 
  -3   9  10       57.56       76.15     38.57 o 
  -1   9  10       27.94       33.67     40.44 o 
 -33   1  11       29.48       18.85     30.52 o 
 -31   1  11       28.55       36.37     21.75 o 
 -29   1  11      311.91      359.65     25.65 o 
 -27   1  11      329.83      268.99     28.59 o 
 -25   1  11      283.67      299.89     19.95 o 
 -23   1  11       27.29       20.76     14.23 o 
 -21   1  11       23.65       27.62     11.74 o 
 -19   1  11      189.01      181.81     13.36 o 
 -17   1  11     1069.53     1287.56     25.99 o 
 -15   1  11     2836.76     2903.99     64.70 o 
 -13   1  11     5566.66     5635.63    127.09 o 
 -11   1  11     5171.23     5311.18    140.16 o 
  -9   1  11     2561.51     2993.21     84.85 o 
  -7   1  11     3164.92     3390.09     49.89 o 
  -5   1  11       42.55        2.78      9.40 o 
  -3   1  11        0.33        0.20      9.70 o 
  -1   1  11      574.38      647.82     19.17 o 
   1   1  11       28.93       13.59     12.37 o 
   3   1  11     1286.48     1361.65     77.73 o 
   5   1  11       69.30       62.95     15.30 o 
   7   1  11       11.19       41.35     40.26 o 
   9   1  11       50.91       42.53     18.70 o 
  11   1  11      139.35      160.24     21.57 o 
  13   1  11        4.60        0.10     32.93 o 
  15   1  11       19.85       60.86     55.63 o 
 -34   2  11      457.18      476.25     62.79 o 
 -32   2  11      221.86      201.61     23.75 o 
 -30   2  11      171.06      239.38     25.82 o 
 -28   2  11      530.39      576.49     25.66 o 
 -26   2  11      897.90     1020.69     33.08 o 
 -24   2  11      654.64      665.10     24.58 o 
 -22   2  11     2035.56     2303.07     53.73 o 
 -20   2  11     3714.54     3993.84     97.79 o 
 -18   2  11      369.40      353.12     25.31 o 
 -16   2  11      105.47      130.29     23.41 o 
 -14   2  11     6939.97     7728.96    161.80 o 
 -12   2  11     1382.55     1487.30     42.90 o 
 -10   2  11     4461.98     4483.33     93.80 o 
  -8   2  11     1689.85     2023.49     54.78 o 
  -6   2  11     2456.26     2732.68     48.77 o 
  -4   2  11      452.11      437.60     12.70 o 
  -2   2  11     2520.59     2585.45    138.08 o 
   0   2  11      299.37      338.79     13.86 o 
   2   2  11      479.42      503.76     19.68 o 
   4   2  11      768.70      759.31     43.76 o 
   6   2  11      116.39       49.96     17.23 o 
   8   2  11        0.02       17.46     18.27 o 
  10   2  11      410.23      436.65     31.26 o 
  12   2  11      488.93      465.68     59.93 o 
  14   2  11        0.88       89.00     39.01 o 
 -33   3  11       27.65       52.76     44.81 o 
 -31   3  11      170.81      162.39     24.96 o 
 -29   3  11       25.47       49.45     19.65 o 
 -27   3  11       19.95       30.11     17.53 o 
 -25   3  11      481.68      490.36     23.22 o 
 -23   3  11       47.69       30.28     16.75 o 
 -21   3  11        7.51        7.57     14.69 o 
 -19   3  11      662.50      532.40     22.09 o 
 -17   3  11      197.31      227.38     15.01 o 
 -15   3  11        1.76        4.46     11.71 o 
 -13   3  11      124.66       97.91     10.76 o 
 -11   3  11      138.04      128.06     19.02 o 
  -9   3  11      342.00      365.82     13.02 o 
  -7   3  11     1938.32     1825.59     77.86 o 
  -5   3  11       40.93       46.05     12.74 o 
  -3   3  11       84.53       69.12     12.36 o 
  -1   3  11        1.21        6.33     11.51 o 
   1   3  11      524.21      497.79     41.53 o 
   3   3  11      810.25      805.79     32.00 o 
   5   3  11       11.94        3.56     15.71 o 
   7   3  11       40.03       23.36     20.72 o 
   9   3  11       11.48       27.52     23.99 o 
  11   3  11       73.78       69.42     28.09 o 
  13   3  11       67.61       75.47     37.57 o 
 -32   4  11      251.77      238.24     34.23 o 
 -30   4  11        0.34        3.74     22.78 o 
 -28   4  11      189.69      251.87     25.16 o 
 -26   4  11        5.43       17.01     18.27 o 
 -24   4  11      102.73       88.66     21.40 o 
 -22   4  11       35.30       38.70     15.01 o 
 -20   4  11        8.15       16.71     14.21 o 
 -18   4  11      550.94      518.96     21.32 o 
 -16   4  11       39.76       20.48     12.86 o 
 -14   4  11       47.52       36.90     14.16 o 
 -12   4  11       11.06       13.56     11.39 o 
 -10   4  11     3466.55     3535.77     83.57 o 
  -8   4  11     1314.58     1175.52     39.35 o 
  -6   4  11      438.76      402.94     25.86 o 
  -4   4  11        3.23       43.12     15.87 o 
  -2   4  11     1165.87     1222.98     75.25 o 
   0   4  11      286.34      286.03     38.64 o 
   2   4  11      256.23      257.59     32.74 o 
   4   4  11      546.99      562.14     31.19 o 
   6   4  11       45.99       15.25     19.64 o 
   8   4  11       16.23       32.74     26.49 o 
  10   4  11      596.84      662.99     55.34 o 
  12   4  11      334.45      367.01     46.88 o 
 -29   5  11      185.73      277.06     88.83 o 
 -27   5  11      117.94      138.08     24.66 o 
 -25   5  11      212.01      270.59     21.90 o 
 -23   5  11       14.84       32.21     35.29 o 
 -21   5  11     1456.11     1524.83     57.22 o 
 -19   5  11       37.92       44.19     15.99 o 
 -17   5  11      400.42      385.18     29.22 o 
 -15   5  11      143.25      171.92     19.23 o 
 -13   5  11     1404.86     1318.08     46.66 o 
 -11   5  11     1081.11     1054.81     68.31 o 
  -9   5  11     1308.91     1323.77     43.24 o 
  -7   5  11      513.46      489.24     24.63 o 
  -5   5  11       23.83       20.12     17.05 o 
  -3   5  11     2517.04     2630.67    101.46 o 
  -1   5  11      603.74      523.87     31.02 o 
   1   5  11      107.05       94.58     19.86 o 
   3   5  11      647.96      690.59     32.32 o 
   5   5  11      662.91      620.19     54.49 o 
   7   5  11      139.27      132.86     37.69 o 
   9   5  11      271.19      278.97     82.86 o 
  11   5  11      272.15      270.00     49.82 o 
 -28   6  11      372.46      441.61     51.15 o 
 -26   6  11      106.42       34.80     37.14 o 
 -24   6  11      221.58      200.11     26.97 o 
 -22   6  11     1078.99      992.20     42.09 o 
 -20   6  11       39.91       17.20     32.90 o 
 -18   6  11        0.46        7.89     16.61 o 
 -16   6  11      217.90      245.35     21.23 o 
 -14   6  11     2064.37     2142.40     71.55 o 
 -12   6  11      141.03      124.02     26.21 o 
 -10   6  11     1221.11     1252.75     43.39 o 
  -8   6  11     2581.71     2550.45    105.71 o 
  -6   6  11     2654.45     2794.51    118.35 o 
  -4   6  11      246.31      251.39     23.98 o 
  -2   6  11      985.15      861.46     74.72 o 
   0   6  11      540.84      535.39     42.61 o 
   2   6  11       48.44       82.78     23.35 o 
   4   6  11      882.25      967.93    107.96 o 
   6   6  11      246.92      270.08     39.78 o 
   8   6  11      266.43      270.94     48.67 o 
 -25   7  11      102.22       24.40     50.61 o 
 -23   7  11      153.37      209.08     40.85 o 
 -21   7  11        5.67        4.69     29.31 o 
 -19   7  11      282.76      283.12     25.87 o 
 -17   7  11      104.57      143.04     26.08 o 
 -15   7  11      188.36      173.74     22.55 o 
 -13   7  11      842.01      785.44     42.33 o 
 -11   7  11      108.75      143.49     24.42 o 
  -9   7  11       12.64       47.25     20.88 o 
  -7   7  11      259.48      251.51     22.73 o 
  -5   7  11        5.54       19.62     22.63 o 
  -3   7  11      615.40      639.92     34.95 o 
  -1   7  11      128.19      141.15     29.36 o 
   1   7  11        8.69       51.04     53.09 o 
   3   7  11       50.76       24.08     35.05 o 
   5   7  11        1.25        0.00     38.57 o 
   7   7  11       45.60        0.20     43.23 o 
 -22   8  11      121.45      121.19     58.97 o 
 -20   8  11        2.37        0.00     49.60 o 
 -18   8  11        0.29        0.40     33.28 o 
 -16   8  11      197.00      199.19     36.32 o 
 -14   8  11       26.48       19.30     28.72 o 
 -12   8  11        7.97        9.81     25.85 o 
 -10   8  11      337.03      397.03     80.67 o 
  -8   8  11       72.28       58.80     32.21 o 
  -6   8  11      323.92      313.15     42.21 o 
  -4   8  11      360.10      445.94     48.93 o 
  -2   8  11      436.62      434.55     52.32 o 
   0   8  11       47.44       23.69     49.60 o 
   2   8  11      196.77      281.69     42.55 o 
 -17   9  11      234.32      214.61     68.23 o 
 -15   9  11        8.07       10.02     53.65 o 
 -13   9  11       35.88       23.40     37.92 o 
  -9   9  11      131.39       92.32     67.82 o 
  -7   9  11      146.02      124.52     40.01 o 
  -5   9  11       22.35       87.84     39.91 o 
  -3   9  11      175.02      118.72     52.79 o 
 -34   0  12        1.12        0.71     45.55 o 
 -32   0  12        1.61        0.20     31.38 o 
 -30   0  12       94.11       74.50     30.37 o 
 -28   0  12        0.76        3.34     24.30 o 
 -26   0  12     1132.12     1089.03     53.65 o 
 -24   0  12     1028.49     1263.95     57.70 o 
 -22   0  12       12.59       48.08     16.20 o 
 -20   0  12       35.13       37.05     20.25 o 
 -18   0  12      135.90      124.61     13.16 o 
 -16   0  12     1015.12     1103.50     42.52 o 
 -12   0  12     1684.88     1942.60    108.32 o 
 -10   0  12      284.57      266.84     14.17 o 
  -8   0  12       79.53       94.75     12.15 o 
  -6   0  12      351.47      453.91     14.17 o 
  -4   0  12       71.77       68.73     16.20 o 
  -2   0  12      353.76      353.80     17.22 o 
   0   0  12       11.89        8.19     14.10 o 
   2   0  12      106.28      134.31     25.56 o 
   4   0  12        6.51       64.43     32.24 o 
   6   0  12       96.82      136.57     49.86 o 
   8   0  12       89.60       53.87     22.54 o 
  10   0  12       26.88       58.61     51.63 o 
  12   0  12       20.94       69.75     58.71 o 
  14   0  12        4.84      147.69     57.70 o 
 -33   1  12       30.57       51.06     21.15 o 
 -31   1  12      197.68      188.91     23.59 o 
 -29   1  12        0.39       16.78     18.92 o 
 -27   1  12      597.10      603.45     26.08 o 
 -25   1  12      159.66      159.25     27.42 o 
 -23   1  12      336.55      314.18     17.65 o 
 -21   1  12      279.58      319.14     13.88 o 
 -19   1  12       26.74       21.31      8.91 o 
 -17   1  12      371.37      425.46     12.68 o 
 -15   1  12       86.49       64.78     12.05 o 
 -13   1  12       42.97       38.19      9.49 o 
 -11   1  12     3484.62     3860.94    222.35 o 
  -9   1  12      409.33      430.53     14.29 o 
  -7   1  12     2144.35     2374.64     44.07 o 
  -5   1  12       28.26       38.85     10.98 o 
  -3   1  12      462.23      490.50     23.25 o 
  -1   1  12      308.36      295.64     13.52 o 
   1   1  12      249.69      258.88     15.85 o 
   3   1  12       95.08      125.80     17.90 o 
   5   1  12      232.73      226.08     26.78 o 
   7   1  12       46.66       50.63     18.91 o 
   9   1  12       50.03       92.79     31.92 o 
  11   1  12        0.19       21.31     37.53 o 
  13   1  12       20.37       21.89     37.21 o 
 -34   2  12        2.47       16.93     29.37 o 
 -32   2  12        0.92       14.52     19.78 o 
 -30   2  12      138.94      148.87     20.13 o 
 -28   2  12        6.48        9.88     15.76 o 
 -26   2  12       74.66       79.94     16.45 o 
 -24   2  12      276.12      255.81     17.42 o 
 -22   2  12     1700.94     1811.87     45.97 o 
 -20   2  12      343.17      322.49     15.58 o 
 -18   2  12     1102.46     1027.10     24.73 o 
 -16   2  12      136.42      132.31     11.05 o 
 -14   2  12      142.65      148.85     14.83 o 
 -12   2  12      204.41      185.97     11.64 o 
 -10   2  12      961.50     1048.89     61.21 o 
  -8   2  12     2917.61     3151.53    100.63 o 
  -6   2  12        8.24       10.29      9.34 o 
  -4   2  12      201.33      233.57     43.13 o 
  -2   2  12      297.80      244.72     16.48 o 
   0   2  12      196.30      173.96     17.21 o 
   2   2  12        9.92        6.53     14.46 o 
   4   2  12      150.47      127.32     19.64 o 
   6   2  12      147.87      148.55     18.39 o 
   8   2  12        0.12        2.83     23.32 o 
  10   2  12       21.30       59.18     44.24 o 
  12   2  12       18.43      134.21    104.22 o 
 -33   3  12       15.49        5.56     26.04 o 
 -31   3  12      176.43      212.54     33.64 o 
 -29   3  12      151.55      179.78     26.96 o 
 -27   3  12        4.37       20.46     16.79 o 
 -25   3  12      336.09      331.56     24.23 o 
 -23   3  12     1367.86     1427.38     41.50 o 
 -21   3  12       11.37        4.67     13.23 o 
 -19   3  12      180.79      153.54     19.09 o 
 -17   3  12     1863.95     2020.34     48.04 o 
 -15   3  12     1548.65     1441.91     46.20 o 
 -13   3  12       55.13       69.87     33.46 o 
 -11   3  12      518.56      389.62     17.72 o 
  -9   3  12      507.43      470.78     23.99 o 
  -7   3  12      399.11      391.04     36.19 o 
  -5   3  12      955.09      866.05     24.30 o 
  -3   3  12      338.24      305.90     17.11 o 
  -1   3  12      510.86      493.60     17.31 o 
   1   3  12      568.38      535.77     25.96 o 
   3   3  12      113.38      137.48     26.60 o 
   5   3  12      362.81      392.07     34.31 o 
   7   3  12       87.86       96.31     20.71 o 
   9   3  12      123.24      159.97     53.50 o 
  11   3  12      447.06      432.19     55.58 o 
 -32   4  12       28.68       21.01     31.37 o 
 -30   4  12       34.02       20.19     18.43 o 
 -28   4  12       10.51        0.79     17.01 o 
 -26   4  12      292.56      257.81     21.99 o 
 -24   4  12       88.56      113.36     16.74 o 
 -22   4  12      337.77      321.53     19.68 o 
 -20   4  12       83.83       94.57     14.72 o 
 -18   4  12      173.19      147.29     21.40 o 
 -16   4  12       76.92       50.35     22.52 o 
 -14   4  12      150.49      136.54     13.57 o 
 -12   4  12       65.32       35.04     12.34 o 
 -10   4  12       57.88       67.96     15.55 o 
  -8   4  12      740.33      781.22     37.30 o 
  -6   4  12     1081.55      863.40     72.77 o 
  -4   4  12      658.58      614.98     29.22 o 
  -2   4  12        0.19       10.73     11.55 o 
   0   4  12      341.10      381.17     59.44 o 
   2   4  12       10.57       24.41     15.94 o 
   4   4  12       50.99       62.43     29.50 o 
   6   4  12      335.94      329.86     84.72 o 
   8   4  12        2.24       11.30     37.76 o 
  10   4  12        8.41       16.91     34.67 o 
 -31   5  12      252.29      293.72     35.04 o 
 -29   5  12        2.18       26.48     29.31 o 
 -27   5  12      183.26      186.20     44.88 o 
 -25   5  12       24.16       41.41     39.28 o 
 -23   5  12      126.94      119.99     21.65 o 
 -21   5  12      262.47      232.63     21.53 o 
 -19   5  12       51.42       34.15     15.06 o 
 -17   5  12       89.88       71.36     20.08 o 
 -15   5  12     1192.41     1107.74     45.44 o 
 -13   5  12      448.27      476.41     24.06 o 
 -11   5  12      127.95      126.21     15.43 o 
  -9   5  12       36.29       46.09     27.84 o 
  -7   5  12      823.38      830.23     43.56 o 
  -5   5  12     1427.60     1306.99     39.39 o 
  -3   5  12     1428.56     1238.05     57.65 o 
  -1   5  12       18.55       19.67     12.97 o 
   1   5  12        4.45       26.02     21.37 o 
   3   5  12       47.66       34.14     26.32 o 
   5   5  12      157.87      217.19     93.23 o 
   7   5  12       22.16        8.05     34.58 o 
   9   5  12      208.30      195.88     57.70 o 
 -28   6  12       89.62      108.22     38.63 o 
 -26   6  12      123.44      165.59     67.37 o 
 -24   6  12       24.00        0.47     28.22 o 
 -22   6  12        0.01       13.02     26.85 o 
 -20   6  12       24.28       26.72     27.73 o 
 -18   6  12       13.59       32.20     16.73 o 
 -16   6  12      155.26      105.12     19.77 o 
 -14   6  12      292.53      227.83     20.22 o 
 -12   6  12      247.65      267.54     23.38 o 
 -10   6  12       11.66        6.94     15.28 o 
  -8   6  12        8.83       31.40     17.35 o 
  -6   6  12      208.38      180.32     20.91 o 
  -4   6  12      316.81      289.70     24.47 o 
  -2   6  12      835.73      722.78     53.65 o 
   0   6  12       59.55       59.49     13.86 o 
   2   6  12       38.59       80.29     68.63 o 
   4   6  12       56.34       62.59     53.40 o 
   6   6  12        8.53       29.89     38.88 o 
   8   6  12      126.22      145.99     42.93 o 
 -25   7  12      263.16      228.82     45.45 o 
 -23   7  12       82.54       48.63     34.03 o 
 -21   7  12       50.66       33.30     33.08 o 
 -19   7  12       24.02       51.23     23.14 o 
 -17   7  12      179.56      161.48     25.86 o 
 -15   7  12      377.02      317.43     50.11 o 
 -13   7  12       25.04       44.92     21.77 o 
 -11   7  12       26.22       25.22     18.75 o 
  -9   7  12       37.75       26.06     26.64 o 
  -7   7  12      220.65      195.39     24.06 o 
  -5   7  12       31.02       45.48     36.32 o 
  -3   7  12      186.66      174.46     28.87 o 
  -1   7  12       75.46       66.81     32.52 o 
   1   7  12       16.65       42.56     33.62 o 
   3   7  12        1.81       20.75     51.63 o 
   5   7  12       14.35       67.12     65.70 o 
 -22   8  12        8.92        0.71     43.30 o 
 -20   8  12        1.92       23.62     34.71 o 
 -18   8  12      106.99      186.27     40.13 o 
 -16   8  12       10.26        3.96     26.85 o 
 -14   8  12       42.21       55.89     27.48 o 
 -12   8  12       13.02       13.92     31.50 o 
 -10   8  12       19.84       45.26     28.93 o 
  -8   8  12       69.99       87.26     44.54 o 
  -6   8  12      123.90       19.64     46.57 o 
  -4   8  12      311.89      275.76     41.44 o 
  -2   8  12       34.62       14.62     36.14 o 
   0   8  12       71.89       84.21     39.02 o 
 -15   9  12       41.23       32.08     40.38 o 
 -13   9  12        8.00       63.77     37.22 o 
 -11   9  12       62.55       78.05     55.68 o 
  -9   9  12      581.49      644.48     63.98 o 
  -7   9  12        3.81        5.48     41.12 o 
  -5   9  12        0.02       57.20     40.50 o 
 -35   1  13      114.96      171.11     31.23 o 
 -33   1  13        0.28        3.87     21.44 o 
 -31   1  13      332.90      404.32     45.86 o 
 -29   1  13       51.40       28.92     17.71 o 
 -27   1  13      770.42      886.13     31.99 o 
 -25   1  13     1311.37     1414.41     72.00 o 
 -23   1  13      831.57      784.76     27.08 o 
 -21   1  13       88.26       73.34     15.01 o 
 -19   1  13       41.62       44.22      9.92 o 
 -17   1  13      875.68      966.91     35.10 o 
 -15   1  13        6.11       16.35      8.81 o 
 -13   1  13        0.49        0.00     32.39 o 
 -11   1  13      577.78      710.92     38.11 o 
  -9   1  13     1148.31     1138.59     34.22 o 
  -7   1  13     1599.20     1661.19     32.41 o 
  -5   1  13      224.25      215.36     10.87 o 
  -3   1  13       72.32       44.15     10.40 o 
  -1   1  13      720.19      673.69     37.84 o 
   1   1  13      182.47      191.49     18.04 o 
   3   1  13      643.56      742.62     42.71 o 
   5   1  13        6.46       35.67     16.72 o 
   7   1  13       17.52        6.86     16.44 o 
   9   1  13      543.98      510.18     48.44 o 
  11   1  13      154.60      254.28    122.89 o 
 -34   2  13        1.61       62.38     28.81 o 
 -32   2  13       86.07       93.13     20.92 o 
 -30   2  13       52.77       88.90     27.45 o 
 -28   2  13       60.00       53.40     32.03 o 
 -26   2  13      129.15      136.11     15.54 o 
 -24   2  13       25.70       43.05     21.73 o 
 -22   2  13      866.32      819.63     24.33 o 
 -20   2  13      824.46      737.98     22.37 o 
 -18   2  13      952.31      950.14     27.14 o 
 -16   2  13      854.45      955.23     26.90 o 
 -14   2  13      138.37      140.62      8.46 o 
 -12   2  13        3.10        3.97      8.10 o 
 -10   2  13       10.04       20.15      7.82 o 
  -8   2  13      241.18      241.66     12.01 o 
  -6   2  13      131.78      168.42     11.92 o 
  -4   2  13      623.62      692.42     18.90 o 
  -2   2  13      220.48      181.96     13.10 o 
   0   2  13      542.53      629.07     22.17 o 
   2   2  13     1360.75     1407.31     45.22 o 
   4   2  13       88.18      143.48     18.34 o 
   6   2  13       33.55       36.93     19.86 o 
   8   2  13      117.24       89.33     59.83 o 
  10   2  13       14.14       20.90     41.50 o 
  12   2  13       45.65       74.04     32.95 o 
 -33   3  13      104.00      113.10     30.52 o 
 -31   3  13       43.88       41.07     19.25 o 
 -29   3  13       20.33       23.63     18.63 o 
 -27   3  13       60.08       65.19     17.04 o 
 -25   3  13      170.15       92.45     18.38 o 
 -23   3  13     1304.68     1305.27     40.72 o 
 -21   3  13     1029.34     1016.56     49.10 o 
 -19   3  13      219.05      204.68     17.74 o 
 -17   3  13     1840.01     1860.54     52.02 o 
 -15   3  13      893.47      890.60     25.69 o 
 -13   3  13       27.20       21.67     10.15 o 
 -11   3  13     2495.73     2479.35     93.54 o 
  -9   3  13      129.08      117.95     13.45 o 
  -7   3  13     1481.36     1411.53     62.98 o 
  -5   3  13     2203.47     2108.25     54.37 o 
  -3   3  13      513.13      507.70     31.50 o 
  -1   3  13       35.08        7.68     15.13 o 
   1   3  13      976.64     1006.50     32.74 o 
   3   3  13      313.98      326.52     27.19 o 
   5   3  13       23.81       33.79     22.14 o 
   7   3  13       82.01       67.94     29.37 o 
   9   3  13       26.17       12.87     26.49 o 
  11   3  13      160.92      148.40     43.23 o 
 -32   4  13       25.72       67.17     24.90 o 
 -30   4  13      114.36      110.28     24.28 o 
 -28   4  13      144.11      110.70     23.36 o 
 -26   4  13      110.27       90.40     17.52 o 
 -24   4  13      879.69      790.58     43.29 o 
 -22   4  13        0.21        2.38     14.20 o 
 -20   4  13      517.24      526.98     22.60 o 
 -18   4  13      860.15      915.36     30.32 o 
 -16   4  13      831.90      848.65     29.08 o 
 -14   4  13        9.37       14.24     13.47 o 
 -12   4  13     2092.68     2115.22     58.01 o 
 -10   4  13       27.82       26.50     17.11 o 
  -8   4  13       24.86       15.95     15.15 o 
  -6   4  13        7.32        9.55     13.07 o 
  -4   4  13      281.38      286.43     18.79 o 
  -2   4  13      223.51      249.41     15.77 o 
   0   4  13      287.98      282.23     25.22 o 
   2   4  13        9.85       29.70     28.45 o 
   4   4  13      162.88      139.56     32.82 o 
   6   4  13        0.45        7.55     25.34 o 
   8   4  13       77.82      102.84     35.75 o 
  10   4  13       32.17       66.02     49.55 o 
 -31   5  13      180.41      135.21     38.88 o 
 -29   5  13       14.86       38.89     24.82 o 
 -27   5  13       17.99       30.32     20.50 o 
 -25   5  13      132.35      108.13     25.03 o 
 -23   5  13      426.46      463.14     25.00 o 
 -21   5  13       85.51       93.55     21.18 o 
 -19   5  13     1193.83     1142.93     49.25 o 
 -17   5  13      383.64      373.21     40.55 o 
 -15   5  13      814.11      802.74     35.15 o 
 -13   5  13     3410.79     3481.83     85.23 o 
 -11   5  13      594.21      546.05     30.76 o 
  -9   5  13      228.85      255.22     25.70 o 
  -7   5  13      501.67      418.98     30.04 o 
  -5   5  13     1894.38     1804.21    130.03 o 
  -3   5  13        1.09       11.67     13.72 o 
  -1   5  13      194.57      202.26     17.27 o 
   1   5  13      221.38      204.23     21.78 o 
   3   5  13      109.82      113.26     48.68 o 
   5   5  13      456.47      515.74     50.43 o 
   7   5  13        0.03        6.15     37.43 o 
 -28   6  13      143.68       79.05     28.16 o 
 -26   6  13      227.40      217.91     26.93 o 
 -24   6  13     1585.66     1566.68    103.94 o 
 -22   6  13      179.92      163.99     23.11 o 
 -20   6  13      103.98       80.84     24.37 o 
 -18   6  13     1033.91     1081.40     43.19 o 
 -16   6  13     2619.17     2669.84     79.78 o 
 -14   6  13      410.92      315.96     29.95 o 
 -12   6  13      517.87      519.15     31.02 o 
 -10   6  13     1032.30      912.64     78.56 o 
  -8   6  13       11.66       37.80     18.92 o 
  -6   6  13      229.62      252.84     23.93 o 
  -4   6  13      730.81      681.15     66.67 o 
  -2   6  13       10.57       27.02     16.43 o 
   0   6  13        0.30       10.59     31.36 o 
   2   6  13      246.76      283.32     64.64 o 
   4   6  13        2.26       15.09     36.10 o 
   6   6  13      188.93       44.03     52.64 o 
 -25   7  13      141.90      189.29     75.21 o 
 -23   7  13       55.89       96.46     28.40 o 
 -21   7  13      134.12      123.87     67.92 o 
 -19   7  13        7.83       14.69     27.85 o 
 -17   7  13        8.97       20.74     19.55 o 
 -15   7  13       30.18       13.93     20.71 o 
 -13   7  13       54.83       39.27     26.26 o 
 -11   7  13       44.90      106.43     28.40 o 
  -9   7  13        3.90       16.41     24.30 o 
  -7   7  13      166.14      109.47     28.43 o 
  -5   7  13       61.76       61.34     25.99 o 
  -3   7  13      609.04      577.78     90.96 o 
  -1   7  13       49.39       85.55     36.96 o 
   1   7  13        2.92       24.79     35.17 o 
   3   7  13       56.73       29.44     44.31 o 
 -22   8  13      237.05      277.53     91.26 o 
 -20   8  13      335.97      359.83     55.42 o 
 -18   8  13      336.34      382.60     57.14 o 
 -16   8  13        8.34       10.13     29.07 o 
 -14   8  13       58.35       54.70     51.22 o 
 -12   8  13      307.52      360.28     59.03 o 
 -10   8  13       48.80      111.15     49.60 o 
  -8   8  13       36.17       50.11     32.90 o 
  -6   8  13       93.71      142.73     53.65 o 
  -4   8  13        1.04       14.26     35.72 o 
  -2   8  13      157.37      170.01     70.05 o 
   0   8  13      358.16      355.27     58.31 o 
 -15   9  13        0.95        0.10     55.68 o 
 -13   9  13      175.80      214.70     49.00 o 
 -11   9  13       36.69      118.20     76.58 o 
  -9   9  13       51.58       37.01     42.79 o 
 -34   0  14        3.38       32.49     28.34 o 
 -32   0  14      107.09       95.56     30.37 o 
 -30   0  14      178.68      146.99     29.36 o 
 -28   0  14        0.13       18.02     23.28 o 
 -26   0  14      106.71       54.66     26.32 o 
 -24   0  14      268.07      231.11     20.25 o 
 -22   0  14     1266.13     1419.64     47.58 o 
 -20   0  14     2953.71     3010.87    113.38 o 
 -16   0  14      832.96      977.17     72.89 o 
 -14   0  14       26.72        3.75     28.34 o 
 -12   0  14      107.53      111.86     35.43 o 
 -10   0  14        7.59       16.91      9.11 o 
  -8   0  14      165.93      150.22     11.14 o 
  -6   0  14      170.77      150.93     14.17 o 
  -4   0  14       33.02       16.40     14.17 o 
  -2   0  14        2.12        1.06     15.08 o 
   0   0  14       11.28        9.72     16.05 o 
   2   0  14      240.50      259.27     25.94 o 
   4   0  14       61.08       36.69     29.81 o 
   6   0  14      291.65      233.61     28.21 o 
   8   0  14      460.25      496.53     67.82 o 
  10   0  14        0.62       60.84     49.60 o 
 -35   1  14       10.45       21.77     27.39 o 
 -33   1  14       11.92       27.96     18.56 o 
 -31   1  14       71.79       75.61     25.26 o 
 -29   1  14      120.94      118.69     19.33 o 
 -27   1  14      188.54      224.64     19.07 o 
 -25   1  14      421.74      453.39     17.27 o 
 -23   1  14     1000.59     1028.45     36.87 o 
 -21   1  14      174.45      140.78     21.89 o 
 -19   1  14     1154.74     1088.35     41.23 o 
 -17   1  14      112.80       99.65      9.79 o 
 -15   1  14       15.04       27.84     39.48 o 
 -13   1  14     1642.42     1639.20     37.20 o 
 -11   1  14     4573.50     4941.04     90.05 o 
  -9   1  14      150.49      163.40     11.67 o 
  -7   1  14       12.26       19.33      8.33 o 
  -5   1  14       98.14      114.91     10.16 o 
  -3   1  14      225.45      184.96     13.48 o 
  -1   1  14      560.32      594.25     21.33 o 
   1   1  14        0.89       12.58     14.88 o 
   3   1  14      702.99      707.62     27.21 o 
   5   1  14        8.36        1.82     16.94 o 
   7   1  14       64.86      112.05     25.45 o 
   9   1  14       64.32       25.72     34.53 o 
  11   1  14       63.76       34.18     40.34 o 
 -34   2  14        6.83       16.64     25.48 o 
 -32   2  14       33.06       28.63     20.06 o 
 -30   2  14      358.65      317.05     23.47 o 
 -28   2  14       39.63       32.39     16.00 o 
 -26   2  14      153.98      180.42     31.99 o 
 -24   2  14       82.15       83.69     14.63 o 
 -22   2  14      686.19      593.61     22.86 o 
 -20   2  14       23.49        6.22     10.13 o 
 -18   2  14      130.42      142.35     11.01 o 
 -16   2  14       42.00       35.19     13.68 o 
 -14   2  14      105.79       94.15     13.77 o 
 -12   2  14       17.04        7.33      9.94 o 
 -10   2  14       12.38       12.21      7.94 o 
  -8   2  14     2031.88     2146.12     48.81 o 
  -6   2  14       95.43      108.14     15.39 o 
  -4   2  14       99.42       86.20     15.24 o 
  -2   2  14      348.75      366.18     33.37 o 
   0   2  14     3239.66     3332.15     93.01 o 
   2   2  14       26.18       18.50     15.25 o 
   4   2  14      127.25      128.77     20.04 o 
   6   2  14      474.44      446.43     74.40 o 
   8   2  14       47.15       71.35     26.55 o 
  10   2  14        6.23        0.75     40.44 o 
 -33   3  14       57.50       61.20     30.53 o 
 -31   3  14       90.88       87.34     21.73 o 
 -29   3  14      482.48      440.90     22.77 o 
 -27   3  14        0.21       14.80     16.85 o 
 -25   3  14      566.88      528.24     25.27 o 
 -23   3  14      660.73      656.76     26.77 o 
 -21   3  14     1347.54     1380.89     34.36 o 
 -19   3  14       72.23       93.62     11.62 o 
 -17   3  14      131.31       98.73     13.39 o 
 -15   3  14      545.91      548.71     17.52 o 
 -13   3  14      429.78      471.58     16.01 o 
 -11   3  14      776.15      814.19     31.50 o 
  -9   3  14      739.02      701.16     35.34 o 
  -7   3  14     1345.35     1333.00     33.98 o 
  -5   3  14      585.39      605.33     33.41 o 
  -3   3  14      136.59      129.26     24.55 o 
  -1   3  14        6.83        5.36     15.24 o 
   1   3  14       26.19       28.85     29.37 o 
   3   3  14        3.26        0.40     17.03 o 
   5   3  14      495.00      411.10     28.11 o 
   7   3  14       75.64       70.94     26.78 o 
   9   3  14       46.73       48.52     33.99 o 
 -32   4  14       67.21      102.02     51.11 o 
 -30   4  14        9.10       48.83     22.05 o 
 -28   4  14       74.05       97.73     19.80 o 
 -26   4  14      496.85      499.46     24.21 o 
 -24   4  14       55.15       35.12     16.59 o 
 -22   4  14      390.72      361.87     36.13 o 
 -20   4  14       69.34       67.17     15.61 o 
 -18   4  14      159.94       97.18     15.56 o 
 -16   4  14     3178.73     3111.20     69.87 o 
 -14   4  14      919.01      860.76     29.44 o 
 -12   4  14        3.57       26.02     12.47 o 
 -10   4  14     1245.55     1122.23     40.22 o 
  -8   4  14      220.62      181.03     17.36 o 
  -6   4  14      244.00      207.32     30.47 o 
  -4   4  14     1310.52     1147.06     87.42 o 
  -2   4  14     1215.98     1257.48     63.47 o 
   0   4  14      174.91      154.75     31.41 o 
   2   4  14        4.21       28.15     20.69 o 
   4   4  14        1.53        0.00     26.37 o 
   6   4  14       58.58       96.02     36.73 o 
   8   4  14       10.31        8.00     50.61 o 
 -31   5  14      202.43      258.38     32.88 o 
 -29   5  14        0.03       21.44     20.43 o 
 -27   5  14      874.53      790.19     36.03 o 
 -25   5  14      581.69      653.31     28.89 o 
 -23   5  14      184.04      179.35     18.65 o 
 -21   5  14      199.09      189.88     48.31 o 
 -19   5  14     2146.53     1985.35     76.02 o 
 -17   5  14     1525.33     1323.05     37.76 o 
 -15   5  14       93.92      118.94     18.06 o 
 -13   5  14      216.44      168.19     16.03 o 
 -11   5  14     2515.15     2348.33     73.36 o 
  -9   5  14       97.35       62.45     17.78 o 
  -7   5  14     1425.12     1249.79     44.59 o 
  -5   5  14     1747.12     1788.03     55.92 o 
  -3   5  14      546.76      560.75     27.03 o 
  -1   5  14      314.41      361.91     34.70 o 
   1   5  14     1079.97     1032.20     44.33 o 
   3   5  14      813.64      931.96    165.36 o 
   5   5  14       76.45       47.49     51.27 o 
   7   5  14       71.01       86.61     40.63 o 
 -28   6  14        1.22       13.81     28.43 o 
 -26   6  14      258.82      301.07     36.24 o 
 -24   6  14       23.51       70.83     27.08 o 
 -22   6  14        7.08        2.49     21.22 o 
 -20   6  14      470.73      560.25     72.12 o 
 -18   6  14      823.04      843.64     38.96 o 
 -16   6  14       43.45       57.86     18.96 o 
 -14   6  14       17.73       43.87     18.47 o 
 -12   6  14       90.60      108.22     20.66 o 
 -10   6  14        5.24       27.15     19.43 o 
  -8   6  14      228.96      236.11     20.97 o 
  -6   6  14      105.91      133.70     33.92 o 
  -4   6  14      264.05      269.71     26.76 o 
  -2   6  14      224.58      157.20     17.61 o 
   0   6  14       34.61       13.59     36.73 o 
   2   6  14       44.27       44.77     40.59 o 
   4   6  14       16.90       17.03     41.12 o 
 -25   7  14        8.37       55.54     33.23 o 
 -23   7  14      426.18      388.81     37.23 o 
 -21   7  14        1.24       17.54     23.79 o 
 -19   7  14        9.22       15.37     25.87 o 
 -17   7  14        4.25       22.55     23.01 o 
 -15   7  14        3.99       11.04     19.82 o 
 -13   7  14       10.47       27.76     21.91 o 
 -11   7  14       55.52       50.91     22.01 o 
  -9   7  14        1.66       26.90     21.56 o 
  -7   7  14      276.87      201.43     27.30 o 
  -5   7  14      277.15      278.46     43.48 o 
  -3   7  14       94.17       47.39     39.35 o 
  -1   7  14       15.59       82.69     41.87 o 
   1   7  14        4.57        8.17     36.73 o 
 -22   8  14      103.19      128.16     53.65 o 
 -20   8  14        1.12       78.92     34.58 o 
 -18   8  14        0.99        6.71     35.26 o 
 -16   8  14      133.67       79.09     27.97 o 
 -14   8  14        2.83        0.40     24.56 o 
 -12   8  14       11.87        2.43     42.52 o 
 -10   8  14        2.12       28.98     36.44 o 
  -8   8  14       32.28      129.39     40.21 o 
  -6   8  14        0.68        1.11     55.68 o 
  -4   8  14       53.48       53.24     62.31 o 
 -35   1  15       11.93       26.85     26.23 o 
 -33   1  15       83.67       96.06     21.28 o 
 -31   1  15      252.33      277.73     40.93 o 
 -29   1  15      812.94      789.49     30.21 o 
 -27   1  15        1.10       21.37     17.73 o 
 -25   1  15       84.62      108.78     16.79 o 
 -23   1  15      129.92       88.84     11.06 o 
 -21   1  15     2983.65     3220.69    159.99 o 
 -19   1  15      544.18      499.47     56.69 o 
 -17   1  15     1020.55      979.70     70.86 o 
 -15   1  15       25.35       79.67     30.37 o 
 -13   1  15      115.91       88.48      9.57 o 
 -11   1  15      748.27      735.34     21.46 o 
  -9   1  15        5.57        2.85      9.72 o 
  -7   1  15      494.73      554.48     17.74 o 
  -5   1  15       25.04       11.26     10.48 o 
  -3   1  15        2.11        4.59     12.51 o 
  -1   1  15      562.83      574.84     26.17 o 
   1   1  15     1901.84     2081.92     69.99 o 
   3   1  15        8.37       57.73     18.72 o 
   5   1  15        1.62       27.54     19.17 o 
   7   1  15       29.17       64.40     33.80 o 
   9   1  15        8.30       23.46     39.34 o 
 -34   2  15        0.21       48.08     26.37 o 
 -32   2  15        2.18       16.37     17.15 o 
 -30   2  15      114.40       99.94     17.74 o 
 -28   2  15      189.32      193.43     18.20 o 
 -26   2  15      205.30      168.15     16.80 o 
 -24   2  15       48.85       12.57     11.83 o 
 -22   2  15      157.30      154.12     21.41 o 
 -20   2  15      408.13      348.11     15.58 o 
 -18   2  15        8.76        1.01     10.22 o 
 -16   2  15      826.25      846.13     28.93 o 
 -14   2  15       62.54       77.03     13.05 o 
 -12   2  15     1212.57     1208.53     59.57 o 
 -10   2  15      344.82      382.96     14.44 o 
  -8   2  15        1.69        8.13     10.50 o 
  -6   2  15       89.31       67.12     13.60 o 
  -4   2  15       12.74       19.21     12.29 o 
  -2   2  15       94.37      105.64     17.17 o 
   0   2  15        6.92       18.47     15.94 o 
   2   2  15      209.17      205.78     22.15 o 
   4   2  15       61.15       32.15     31.22 o 
   6   2  15        0.00       38.11     38.97 o 
   8   2  15        0.00       21.38     42.59 o 
 -33   3  15      115.88       57.81     31.83 o 
 -31   3  15      180.28      166.57     20.00 o 
 -29   3  15        8.38       30.84     15.96 o 
 -27   3  15       17.31       35.19     14.71 o 
 -25   3  15        2.50       14.21     14.35 o 
 -23   3  15      490.47      403.30     27.44 o 
 -21   3  15      373.39      318.85     17.65 o 
 -19   3  15        0.65        2.80     10.61 o 
 -17   3  15      181.08      154.12     11.76 o 
 -15   3  15      119.13      156.41     10.76 o 
 -13   3  15       76.92       79.45     12.55 o 
 -11   3  15     1483.50     1491.69     43.49 o 
  -9   3  15      101.44       91.95     11.88 o 
  -7   3  15      256.54      194.40     14.34 o 
  -5   3  15      286.30      272.02     16.00 o 
  -3   3  15      112.94      126.45     33.45 o 
  -1   3  15      243.11      266.28     45.65 o 
   1   3  15      386.87      382.45     27.17 o 
   3   3  15       29.08       26.97     21.45 o 
   5   3  15      117.17      118.45     28.00 o 
   7   3  15      230.86      325.01     44.14 o 
 -32   4  15       26.35       41.06     27.31 o 
 -30   4  15       18.82       31.12     18.63 o 
 -28   4  15        7.64       37.47     16.41 o 
 -26   4  15      652.40      683.39     49.02 o 
 -24   4  15        0.19        8.37     16.40 o 
 -22   4  15       74.23       25.13     15.74 o 
 -20   4  15      111.41      116.73     39.28 o 
 -18   4  15      777.21      665.51     25.73 o 
 -16   4  15       40.94       51.18     16.48 o 
 -14   4  15       18.95       14.93     12.51 o 
 -12   4  15       15.27       11.55     13.34 o 
 -10   4  15       14.33       15.54     14.98 o 
  -8   4  15      754.93      718.38     47.73 o 
  -6   4  15     1417.56     1384.21     80.33 o 
  -4   4  15       59.74       73.62     22.12 o 
  -2   4  15        9.04       13.58     14.39 o 
   0   4  15      101.19       41.66     25.40 o 
   2   4  15      272.28      288.26     34.82 o 
   4   4  15       14.27       40.90     34.01 o 
   6   4  15       29.58       93.59     47.32 o 
 -31   5  15       19.38       17.88     35.30 o 
 -29   5  15        1.65       52.22     30.49 o 
 -27   5  15      400.34      357.17     25.04 o 
 -25   5  15       32.27       43.21     19.71 o 
 -23   5  15        9.53       15.00     17.70 o 
 -21   5  15      282.00      303.64     31.37 o 
 -19   5  15       12.57        0.00     14.93 o 
 -17   5  15        7.24       30.15     14.74 o 
 -15   5  15      770.69      605.00     28.38 o 
 -13   5  15       55.15       52.16     15.57 o 
 -11   5  15       60.21       65.65     14.58 o 
  -9   5  15      167.32      129.53     25.30 o 
  -7   5  15        6.34       12.18     20.22 o 
  -5   5  15      531.01      512.00     28.79 o 
  -3   5  15       20.17       40.97     18.69 o 
  -1   5  15       15.30       48.71     20.18 o 
   1   5  15       20.02        6.85     33.28 o 
   3   5  15       82.18       74.08     32.82 o 
   5   5  15       42.22        4.97     45.42 o 
 -28   6  15      414.97      418.11     37.70 o 
 -26   6  15      302.95      299.89     37.58 o 
 -24   6  15      254.58      281.79     50.58 o 
 -22   6  15        1.43        0.00     30.75 o 
 -20   6  15      254.73      307.00     44.59 o 
 -18   6  15      909.44      793.80     35.06 o 
 -16   6  15        5.05       18.50     21.19 o 
 -14   6  15      100.79       96.67     34.53 o 
 -12   6  15      172.67      182.77     49.62 o 
 -10   6  15        0.36       33.19     30.63 o 
  -8   6  15      153.13      165.84     20.62 o 
  -6   6  15      415.18      365.96     28.87 o 
  -4   6  15       42.55       80.25     43.76 o 
  -2   6  15        9.66       21.74     27.71 o 
   0   6  15      100.76      172.43     39.19 o 
   2   6  15       32.42       34.85     36.70 o 
 -25   7  15       97.46       58.07     54.16 o 
 -23   7  15        6.25        7.65     29.70 o 
 -21   7  15      114.24      132.53     27.05 o 
 -19   7  15        4.60        8.16     25.64 o 
 -17   7  15        9.28        2.73     20.12 o 
 -15   7  15       60.62       94.34     22.79 o 
 -13   7  15       15.13       48.11     42.31 o 
 -11   7  15       94.70      100.45     29.18 o 
  -9   7  15      141.83      100.05     27.55 o 
  -7   7  15      150.65      138.07     36.51 o 
  -5   7  15       62.58       63.52     63.22 o 
  -3   7  15       37.26       58.46     34.71 o 
  -1   7  15        0.52       13.45     38.19 o 
 -20   8  15        1.23        0.81     49.60 o 
 -18   8  15        7.20        0.81     47.58 o 
 -16   8  15      190.67      227.49     41.87 o 
 -14   8  15      191.44      194.91     57.02 o 
 -12   8  15       22.24       17.61     43.53 o 
 -10   8  15        8.93       42.62     45.35 o 
  -8   8  15       65.81       89.53     35.00 o 
  -6   8  15        9.41       17.53     34.58 o 
 -36   0  16        4.66        0.61     38.47 o 
 -34   0  16      115.04      105.58     39.48 o 
 -32   0  16      165.00      175.63     28.34 o 
 -30   0  16     1455.53     1676.97     63.77 o 
 -28   0  16      922.39     1036.89     43.53 o 
 -26   0  16     3130.05     3710.37    153.87 o 
 -24   0  16     6086.46     6820.44    244.98 o 
 -20   0  16      248.30      254.29     40.49 o 
 -18   0  16     2703.64     3112.71    158.93 o 
 -16   0  16       97.53      165.11     40.49 o 
 -14   0  16     3663.05     3814.23    199.42 o 
 -12   0  16     6899.34     7558.10    161.97 o 
 -10   0  16        0.05        2.13     15.18 o 
  -8   0  16      444.90      464.44     19.23 o 
  -6   0  16     3358.64     3817.06    101.23 o 
  -4   0  16      375.20      331.83     31.38 o 
  -2   0  16      148.45      176.85     28.34 o 
   0   0  16      186.03      247.71     27.33 o 
   2   0  16       98.26      141.62     32.39 o 
   4   0  16        1.38        1.32     31.38 o 
   6   0  16       55.40        2.63     51.63 o 
   8   0  16      211.88      191.83     60.74 o 
 -35   1  16       45.60       39.16     23.67 o 
 -33   1  16      108.53      103.06     18.12 o 
 -31   1  16      205.27      218.83     27.89 o 
 -29   1  16       62.15      117.79     39.19 o 
 -27   1  16      324.19      274.13     17.35 o 
 -25   1  16       26.16       23.10     16.00 o 
 -23   1  16       62.36       54.99     33.76 o 
 -21   1  16      462.97      477.70     34.47 o 
 -19   1  16        5.95        0.40     33.41 o 
 -17   1  16        0.80       44.84     41.50 o 
 -15   1  16     1532.17     1777.40     64.37 o 
 -13   1  16      417.13      339.59     22.02 o 
 -11   1  16        8.22       30.14     18.88 o 
  -9   1  16     2177.12     2262.86     70.96 o 
  -7   1  16     3423.09     3436.29     63.80 o 
  -5   1  16     2062.68     2274.95     47.70 o 
  -3   1  16       54.92       44.96     14.77 o 
  -1   1  16      268.52      221.64     32.17 o 
   1   1  16      933.40     1077.39     39.02 o 
   3   1  16      171.72      119.20     23.19 o 
   5   1  16      374.35      413.14     78.40 o 
   7   1  16      522.27      660.42     58.31 o 
 -34   2  16       11.85       37.16     25.29 o 
 -32   2  16       17.76       27.67     18.06 o 
 -30   2  16       54.67       66.28     25.93 o 
 -28   2  16        8.83       13.72     14.32 o 
 -26   2  16        0.01        7.66     13.57 o 
 -24   2  16      144.86      156.63     15.55 o 
 -22   2  16      678.83      687.33     20.89 o 
 -20   2  16      742.68      701.26     52.24 o 
 -18   2  16        3.74       12.32     10.25 o 
 -16   2  16      184.95      183.11     13.18 o 
 -14   2  16     3259.55     3315.32    110.18 o 
 -12   2  16       95.62       73.40      9.07 o 
 -10   2  16     2312.16     2257.07     54.46 o 
  -8   2  16     2809.82     2793.67    127.37 o 
  -6   2  16     1737.29     1764.71    113.52 o 
  -4   2  16        9.03       14.83     12.95 o 
  -2   2  16     1711.90     2042.12     68.86 o 
   0   2  16       17.71       34.80     18.48 o 
   2   2  16        3.42        0.10     20.72 o 
   4   2  16      783.54      742.99    150.22 o 
   6   2  16       95.05       28.31     28.67 o 
 -33   3  16        4.54        8.13     23.28 o 
 -31   3  16       54.96       92.26     37.30 o 
 -29   3  16       15.76        8.41     15.62 o 
 -27   3  16       57.15       59.69     27.03 o 
 -25   3  16        0.99        1.93     12.04 o 
 -23   3  16        9.35       22.18     15.25 o 
 -21   3  16       31.18       29.90     11.94 o 
 -19   3  16       14.71        5.83     19.92 o 
 -17   3  16       89.55      114.96     16.47 o 
 -15   3  16      393.93      320.28     16.83 o 
 -13   3  16     1107.27     1226.17     31.08 o 
 -11   3  16        6.43        3.39     10.25 o 
  -9   3  16       99.94       55.86     17.17 o 
  -7   3  16      259.03      205.35     28.60 o 
  -5   3  16        5.98       18.11     13.14 o 
  -3   3  16       22.67       23.18     14.19 o 
  -1   3  16        1.74       16.23     17.96 o 
   1   3  16       93.91       80.72     18.91 o 
   3   3  16      119.95       94.47     26.49 o 
   5   3  16       38.30       50.81     32.52 o 
 -32   4  16      345.17      264.27     30.14 o 
 -30   4  16      338.59      407.52     27.12 o 
 -28   4  16        7.13       25.03     17.49 o 
 -26   4  16      940.56      900.19     49.53 o 
 -24   4  16     1162.95     1046.08     48.09 o 
 -22   4  16       34.25        1.42     15.40 o 
 -20   4  16       33.76       28.47     17.00 o 
 -18   4  16     2063.88     2024.54     54.50 o 
 -16   4  16        6.04       28.09     11.47 o 
 -14   4  16       13.45        5.62     11.47 o 
 -12   4  16      705.58      580.38     34.16 o 
 -10   4  16      238.23      184.27     17.72 o 
  -8   4  16        3.06        2.06     13.13 o 
  -6   4  16       13.48       13.40     14.09 o 
  -4   4  16        1.50        0.56     14.31 o 
  -2   4  16      138.21       69.60     19.48 o 
   0   4  16      244.56      226.22     32.42 o 
   2   4  16       29.34       64.61     33.56 o 
   4   4  16       68.70       73.08     37.20 o 
 -31   5  16       20.76       10.66     27.94 o 
 -29   5  16      197.97      156.39     49.46 o 
 -27   5  16      147.67      123.61     21.96 o 
 -25   5  16       39.62       68.85     25.50 o 
 -23   5  16      266.59      236.97     61.04 o 
 -21   5  16      818.51      784.65     28.39 o 
 -19   5  16       61.63       68.90     36.16 o 
 -17   5  16      762.37      589.32     48.67 o 
 -15   5  16     1259.43     1022.39     38.54 o 
 -13   5  16     1415.37     1308.11     80.12 o 
 -11   5  16        2.12       28.96     18.98 o 
  -9   5  16      301.27      218.67     91.82 o 
  -7   5  16        0.01        3.04     16.63 o 
  -5   5  16      109.89      114.21     21.81 o 
  -3   5  16       44.35       46.43     22.20 o 
  -1   5  16        1.57       22.46     25.30 o 
   1   5  16       20.52        0.20     34.88 o 
   3   5  16       66.70      177.56     43.50 o 
 -28   6  16      489.34      469.78     49.56 o 
 -26   6  16       28.98       56.20     29.80 o 
 -24   6  16        0.84       20.51     21.50 o 
 -22   6  16       33.13       40.46     21.07 o 
 -20   6  16        1.03       10.33     18.34 o 
 -18   6  16      248.05      276.97     25.06 o 
 -16   6  16       17.83       28.31     17.20 o 
 -14   6  16        5.04        7.08     21.31 o 
 -12   6  16       77.36       93.35     24.95 o 
 -10   6  16       31.99       55.08     20.15 o 
  -8   6  16      338.59      304.08     27.25 o 
  -6   6  16        6.61       21.82     23.73 o 
  -4   6  16      133.07      122.59     43.53 o 
  -2   6  16       17.20        1.32     50.61 o 
   0   6  16        0.10        8.46     37.33 o 
 -25   7  16       97.55       44.70     35.05 o 
 -23   7  16      134.33      152.08     35.89 o 
 -21   7  16       55.21       27.51     23.69 o 
 -19   7  16       19.93       41.14     34.25 o 
 -17   7  16       24.53       43.46     20.95 o 
 -15   7  16       13.06       62.17     20.77 o 
 -13   7  16       75.90      162.26     25.63 o 
 -11   7  16       21.45        7.65     24.39 o 
  -9   7  16       20.20       66.46     26.21 o 
  -7   7  16        5.57        4.35     25.78 o 
  -5   7  16       10.38       37.24     39.61 o 
  -3   7  16        2.84       96.88     52.64 o 
 -20   8  16        8.13       24.95     35.38 o 
 -18   8  16        7.32       28.25     33.72 o 
 -16   8  16       20.41       12.96     49.60 o 
 -14   8  16       62.79       68.50     37.14 o 
 -12   8  16       48.16       63.47     52.64 o 
 -10   8  16       70.40       55.76     52.34 o 
  -8   8  16       43.93        0.00     55.68 o 
 -35   1  17        1.26        6.65     34.05 o 
 -33   1  17        8.70       38.28     26.54 o 
 -31   1  17        0.65        8.91     14.71 o 
 -29   1  17       35.18       71.57     23.17 o 
 -27   1  17      622.30      781.32     25.39 o 
 -25   1  17     1214.30     1231.21     53.43 o 
 -23   1  17       38.62        2.63     44.54 o 
 -21   1  17       52.27       41.71     47.58 o 
 -19   1  17      774.44      822.79     77.95 o 
 -17   1  17        0.09        5.81     26.46 o 
 -15   1  17      427.25      462.35     33.99 o 
 -13   1  17      555.74      582.02     24.62 o 
 -11   1  17      236.14      202.31     11.08 o 
  -9   1  17      392.14      379.75     15.55 o 
  -7   1  17      315.52      269.98     16.00 o 
  -5   1  17       14.86       22.42     12.99 o 
  -3   1  17      108.47      108.86     15.10 o 
  -1   1  17      113.20      141.49     18.67 o 
   1   1  17      135.42      156.57     23.71 o 
   3   1  17        0.10       11.71     30.68 o 
   5   1  17        3.77        0.30     33.08 o 
 -34   2  17       65.70       71.23     25.71 o 
 -32   2  17       56.24       38.35     24.88 o 
 -30   2  17        1.51        2.07     13.97 o 
 -28   2  17       58.20       42.03     22.92 o 
 -26   2  17        0.82        2.31     10.20 o 
 -24   2  17      783.14      814.13     28.26 o 
 -22   2  17      166.72      177.17     14.98 o 
 -20   2  17       77.16      101.78     22.51 o 
 -18   2  17       90.25       54.29     16.46 o 
 -16   2  17      757.89      723.08     35.68 o 
 -14   2  17      630.80      586.57     20.65 o 
 -12   2  17      240.06      279.84     13.97 o 
 -10   2  17      296.33      256.60     14.63 o 
  -8   2  17      424.82      442.26     17.82 o 
  -6   2  17     2071.98     2177.07     48.66 o 
  -4   2  17      661.60      660.82     24.74 o 
  -2   2  17      440.63      453.26     33.87 o 
   0   2  17      336.64      331.98     28.36 o 
   2   2  17        3.39        0.20     19.63 o 
   4   2  17        1.53        0.10     27.52 o 
 -33   3  17        2.28        0.30     22.92 o 
 -31   3  17       36.79       23.56     14.85 o 
 -29   3  17        6.33        3.71     15.88 o 
 -27   3  17        7.77       12.82     16.94 o 
 -25   3  17        0.01        9.51     14.02 o 
 -23   3  17      442.61      415.01     37.51 o 
 -21   3  17      316.28      334.12     25.96 o 
 -19   3  17      102.79       69.53     15.65 o 
 -17   3  17       31.82       32.50      8.33 o 
 -15   3  17      108.79      121.68     14.99 o 
 -13   3  17       77.06       72.63     11.82 o 
 -11   3  17      769.32      764.89     27.62 o 
  -9   3  17      595.76      567.75     50.01 o 
  -7   3  17      701.08      670.78     23.59 o 
  -5   3  17      212.18      203.20     32.41 o 
  -3   3  17      650.57      616.03     29.05 o 
  -1   3  17      237.74      242.75     23.45 o 
   1   3  17      108.94      112.33     54.23 o 
   3   3  17        7.74       20.67     38.63 o 
   5   3  17       39.29       54.34     61.70 o 
 -32   4  17       23.93        1.66     30.90 o 
 -30   4  17       37.41       61.44     31.26 o 
 -28   4  17       22.21       45.10     23.23 o 
 -26   4  17      181.72      153.40     16.64 o 
 -24   4  17      174.67      174.73     21.77 o 
 -22   4  17       47.02       66.68     15.04 o 
 -20   4  17        8.45        5.68     11.89 o 
 -18   4  17      792.09      737.14     26.27 o 
 -16   4  17      584.38      536.50     39.03 o 
 -14   4  17      234.79      289.57     42.49 o 
 -12   4  17       30.07       16.03     15.92 o 
 -10   4  17       39.82       55.74     14.49 o 
  -8   4  17      146.51      146.44     16.42 o 
  -6   4  17       20.68       16.79     13.92 o 
  -4   4  17       81.12       97.23     17.52 o 
  -2   4  17        0.22       23.46     19.63 o 
   0   4  17        1.08       25.72     34.71 o 
   2   4  17        4.35       17.16     35.38 o 
 -31   5  17        1.19        0.00     34.44 o 
 -29   5  17       60.40       65.50     24.82 o 
 -27   5  17       16.84        3.56     18.00 o 
 -25   5  17       16.71       40.91     32.14 o 
 -23   5  17       31.48       20.55     15.88 o 
 -21   5  17       44.02       54.66     17.87 o 
 -19   5  17       35.15       26.22     19.62 o 
 -17   5  17       73.19       38.31     17.15 o 
 -15   5  17        0.40        5.92     13.72 o 
 -13   5  17       16.35       25.03     17.26 o 
 -11   5  17        0.13       17.45     18.94 o 
  -9   5  17        2.50       49.73     18.60 o 
  -7   5  17        0.30       23.04     17.59 o 
  -5   5  17       76.75       87.99     17.06 o 
  -3   5  17        1.15        0.00     27.23 o 
  -1   5  17       24.76       35.73     33.32 o 
   1   5  17       39.64       93.82     46.11 o 
 -28   6  17      149.88      161.43     30.61 o 
 -26   6  17        3.56       25.01     22.56 o 
 -24   6  17        0.31       20.09     24.55 o 
 -22   6  17       24.05       50.46     19.22 o 
 -20   6  17      205.14      171.51     24.18 o 
 -18   6  17      207.08      224.32     26.92 o 
 -16   6  17        0.64        0.71     25.02 o 
 -14   6  17        1.97        5.75     22.41 o 
 -12   6  17        6.54       33.83     22.28 o 
 -10   6  17        3.37       22.85     26.36 o 
  -8   6  17       40.14       35.17     23.31 o 
  -6   6  17       12.20       38.23     25.30 o 
  -4   6  17        3.47        6.41     25.35 o 
  -2   6  17       35.69        0.40     37.57 o 
 -25   7  17       17.64        7.74     32.83 o 
 -23   7  17      121.15      139.30     33.80 o 
 -21   7  17       13.76       28.79     26.28 o 
 -19   7  17        9.56       11.23     31.83 o 
 -17   7  17       46.22       86.70     41.70 o 
 -15   7  17       53.77       37.96     25.18 o 
 -13   7  17       48.75       52.10     31.44 o 
 -11   7  17      138.75      120.63     26.39 o 
  -9   7  17       73.89      120.87     41.59 o 
  -7   7  17       37.05       41.61     53.65 o 
  -5   7  17        1.91       14.69     32.83 o 
 -18   8  17       16.75      107.91     35.07 o 
 -16   8  17       40.99       60.51     34.67 o 
 -14   8  17       22.75       88.27     51.63 o 
 -12   8  17      197.33      207.82     59.73 o 
 -32   0  18      763.50      812.97     59.73 o 
 -30   0  18     3253.02     3681.11    116.41 o 
 -28   0  18      769.73      725.82     29.36 o 
 -26   0  18       96.01      108.52     50.61 o 
 -24   0  18     2412.47     2362.80    153.87 o 
 -22   0  18     7371.92     8564.43    389.73 o 
 -20   0  18      814.96     1020.80     83.01 o 
 -18   0  18      498.59      479.22     60.74 o 
 -16   0  18     2284.37     2452.19    133.62 o 
 -14   0  18     1344.68     1345.44     92.12 o 
 -12   0  18      323.36      393.48     47.58 o 
 -10   0  18      540.40      455.03     23.28 o 
  -8   0  18     2667.08     2960.26     84.02 o 
  -6   0  18      930.78     1115.25     47.58 o 
  -4   0  18        1.04        7.19     30.37 o 
  -2   0  18       98.84       52.44     26.32 o 
   0   0  18      221.32      334.26     35.43 o 
   2   0  18       41.99       71.57     46.57 o 
   4   0  18      151.51      212.89     59.73 o 
 -35   1  18      394.96      509.79     78.96 o 
 -33   1  18       32.53       12.54     19.45 o 
 -31   1  18      171.58      163.27     25.03 o 
 -29   1  18     1025.63     1319.81     42.34 o 
 -27   1  18       29.59       65.63     15.51 o 
 -25   1  18     2443.27     2514.74    170.07 o 
 -23   1  18     3825.45     4279.28    219.67 o 
 -21   1  18     1898.85     1776.78    114.39 o 
 -19   1  18       41.19       26.58     28.21 o 
 -17   1  18     2082.03     2287.02    101.27 o 
 -15   1  18      612.13      620.31     40.63 o 
 -13   1  18      129.32      114.23     10.45 o 
 -11   1  18      788.64      854.11     25.50 o 
  -9   1  18      127.19      117.56     11.45 o 
  -7   1  18       46.27       57.61     24.45 o 
  -5   1  18      381.40      406.09     21.03 o 
  -3   1  18      807.92      832.98     39.46 o 
  -1   1  18      202.84      197.73     21.50 o 
   1   1  18        1.16        2.71     17.87 o 
   3   1  18        0.00       45.15     50.06 o 
 -34   2  18        3.23       70.05     57.70 o 
 -32   2  18       32.15       41.70     17.67 o 
 -30   2  18      580.10      540.87     30.90 o 
 -28   2  18      267.20      236.53     14.57 o 
 -26   2  18      390.64      405.34     21.72 o 
 -24   2  18      526.91      444.07     63.52 o 
 -22   2  18      100.16       83.81     16.75 o 
 -20   2  18      987.97      962.86     45.91 o 
 -18   2  18     3914.85     4211.78     97.51 o 
 -16   2  18     3099.58     3236.67    101.38 o 
 -14   2  18      193.15      190.35     20.14 o 
 -12   2  18      666.36      629.05     23.97 o 
 -10   2  18      408.24      356.63     23.93 o 
  -8   2  18       93.55      101.48     14.10 o 
  -6   2  18     2342.83     2421.67     56.41 o 
  -4   2  18     1311.79     1342.52     45.35 o 
  -2   2  18        1.57       26.84     20.39 o 
   0   2  18       12.05       29.34     20.00 o 
   2   2  18      469.86      560.88     69.60 o 
   4   2  18       72.80      144.82     40.73 o 
 -33   3  18       95.67      128.76     47.58 o 
 -31   3  18        2.66        5.65     20.45 o 
 -29   3  18       22.86       41.28     20.14 o 
 -27   3  18      134.15      119.24     16.70 o 
 -25   3  18      157.00      148.08     11.95 o 
 -23   3  18       17.06       27.49     10.71 o 
 -21   3  18        6.91       23.27     15.50 o 
 -19   3  18       11.40       26.67     21.64 o 
 -17   3  18       78.18       73.82     10.19 o 
 -15   3  18       28.74       47.85     18.98 o 
 -13   3  18      290.77      314.10     52.78 o 
 -11   3  18       61.32      108.30     13.21 o 
  -9   3  18       90.54       51.90     14.86 o 
  -7   3  18       13.86       15.40     13.59 o 
  -5   3  18      261.44      288.31     18.27 o 
  -3   3  18       38.74       89.91     19.95 o 
  -1   3  18       16.22       27.76     19.60 o 
   1   3  18        0.55       10.75     31.37 o 
   3   3  18        0.16        0.10     37.92 o 
 -32   4  18      185.14      192.03     58.71 o 
 -30   4  18       23.94       17.77     26.87 o 
 -28   4  18      143.00      104.85     25.12 o 
 -26   4  18       39.02       35.64     18.87 o 
 -24   4  18      466.44      493.27     40.80 o 
 -22   4  18      458.69      450.13     35.18 o 
 -20   4  18      423.12      384.18     25.01 o 
 -18   4  18      752.12      714.00     50.63 o 
 -16   4  18      762.90      615.53     22.30 o 
 -14   4  18      178.91      140.44     14.85 o 
 -12   4  18       50.15       39.60     18.84 o 
 -10   4  18      436.45      428.46     26.98 o 
  -8   4  18       27.61       45.65     14.19 o 
  -6   4  18        2.37       11.80     14.99 o 
  -4   4  18        7.60       16.86     14.85 o 
  -2   4  18       29.60       53.87     19.99 o 
   0   4  18       68.07       90.17     35.00 o 
 -31   5  18      195.69      145.97     61.75 o 
 -29   5  18       89.28       75.92     37.40 o 
 -27   5  18       30.72       43.79     24.68 o 
 -25   5  18      159.90      124.04     19.47 o 
 -23   5  18      341.66      285.95     22.34 o 
 -21   5  18       79.41       85.97     20.96 o 
 -19   5  18      434.84      384.63     26.02 o 
 -17   5  18       12.70       31.48     20.39 o 
 -15   5  18      131.18       95.16     33.81 o 
 -13   5  18       30.45       39.77     18.04 o 
 -11   5  18       37.17       64.73     23.16 o 
  -9   5  18       52.63       60.64     18.11 o 
  -7   5  18       49.11       17.34     17.59 o 
  -5   5  18       32.14       32.36     35.28 o 
  -3   5  18        8.49        0.69     28.81 o 
  -1   5  18       18.98       39.51     37.20 o 
 -28   6  18      255.02      306.05     43.51 o 
 -26   6  18      185.27      206.28     57.21 o 
 -24   6  18        8.90        7.12     22.17 o 
 -20   6  18      171.23      161.98     19.48 o 
 -18   6  18        1.54       57.30     26.58 o 
 -16   6  18        0.91        4.65     18.69 o 
 -14   6  18       11.01       23.77     19.69 o 
 -12   6  18        0.00       16.00     19.89 o 
 -10   6  18      122.65      163.64     37.21 o 
  -8   6  18        1.99       30.90     26.37 o 
  -6   6  18       30.99        2.12     23.73 o 
  -4   6  18       49.69       17.38     34.71 o 
 -25   7  18       58.63       15.99     52.64 o 
 -23   7  18        0.65        0.20     51.63 o 
 -21   7  18        6.80       16.04     28.27 o 
 -19   7  18       25.27       25.34     31.11 o 
 -17   7  18       47.25        1.32     48.59 o 
 -15   7  18        7.46       13.90     24.30 o 
 -13   7  18      111.48      151.65     33.62 o 
 -11   7  18       44.77        1.32     45.55 o 
  -9   7  18        0.58        2.94     36.89 o 
  -7   7  18       57.83       55.29     52.18 o 
 -35   1  19      142.29      135.55     61.75 o 
 -33   1  19      341.89      411.30     70.86 o 
 -31   1  19      214.89      228.29     35.33 o 
 -29   1  19      156.61      174.74     14.65 o 
 -27   1  19       17.47        2.02     53.65 o 
 -25   1  19      580.91      613.96     74.91 o 
 -23   1  19     1264.04     1374.70     97.18 o 
 -21   1  19       10.74       38.72     32.42 o 
 -19   1  19      227.15      124.24     34.72 o 
 -17   1  19      518.91      541.15     40.63 o 
 -15   1  19       60.78       99.42     36.85 o 
 -13   1  19        6.80        2.79      8.21 o 
 -11   1  19      912.66      955.85     30.98 o 
  -9   1  19        1.88        9.86     11.08 o 
  -7   1  19      304.34      274.64     20.54 o 
  -5   1  19      389.57      464.43     23.59 o 
  -3   1  19      474.32      625.45     30.88 o 
  -1   1  19       10.12       16.86     25.27 o 
   1   1  19       46.17       57.11     30.38 o 
 -34   2  19       96.68      100.22     51.63 o 
 -32   2  19      205.28      282.51     54.36 o 
 -30   2  19        8.05        9.39     25.26 o 
 -28   2  19        3.03        4.23     20.38 o 
 -26   2  19       34.86       25.27     15.94 o 
 -24   2  19      382.63      324.24     61.75 o 
 -22   2  19      340.84      322.01     62.76 o 
 -20   2  19      129.29      175.94     44.54 o 
 -18   2  19      164.61      148.16     25.36 o 
 -16   2  19       62.20       52.48     16.10 o 
 -14   2  19       15.13       25.44     13.01 o 
 -12   2  19      102.45      104.79     14.26 o 
 -10   2  19      285.64      263.77     32.65 o 
  -8   2  19        1.73        3.85     12.69 o 
  -6   2  19        5.32       17.86     13.42 o 
  -4   2  19       41.97       54.84     20.36 o 
  -2   2  19       84.45       50.93     18.71 o 
   0   2  19        6.92       26.28     24.09 o 
   2   2  19       85.07      136.39     38.29 o 
 -33   3  19        6.31       26.12     53.65 o 
 -31   3  19      237.42      309.76     69.85 o 
 -29   3  19        0.10        3.76     17.47 o 
 -27   3  19        6.81        3.65     11.20 o 
 -25   3  19        0.00        7.94     22.54 o 
 -23   3  19      164.26      142.10     17.77 o 
 -21   3  19        5.91       19.53     13.26 o 
 -19   3  19       72.67       79.99     14.33 o 
 -17   3  19      503.73      383.06     13.80 o 
 -15   3  19       18.24       32.96      9.01 o 
 -13   3  19       14.77       41.23     38.37 o 
 -11   3  19       84.25       88.35     28.96 o 
  -9   3  19       53.36       63.17     15.73 o 
  -7   3  19       80.75      110.00     15.85 o 
  -5   3  19       62.93       49.82     31.00 o 
  -3   3  19      121.06      116.37     41.72 o 
  -1   3  19        2.20        5.03     24.26 o 
   1   3  19       12.32       40.74     40.74 o 
 -32   4  19        8.36        0.10     55.68 o 
 -30   4  19      267.27      288.91     66.81 o 
 -28   4  19      189.41      157.14     23.87 o 
 -26   4  19        5.23        9.90     12.53 o 
 -24   4  19        8.37       13.69     13.46 o 
 -22   4  19      258.10      245.06     28.19 o 
 -20   4  19      614.90      572.48     25.62 o 
 -18   4  19      299.61      332.69     18.54 o 
 -16   4  19      326.70      302.61     17.28 o 
 -14   4  19      197.82      166.01     18.16 o 
 -12   4  19        0.79       42.63     23.12 o 
 -10   4  19      293.28      261.19     19.64 o 
  -8   4  19        9.74       21.95     17.29 o 
  -6   4  19       43.85       58.50     22.81 o 
  -4   4  19        0.57        0.06     19.67 o 
  -2   4  19      102.59      134.68     43.38 o 
   0   4  19       62.22      100.32     53.65 o 
 -31   5  19       39.47       46.67     56.69 o 
 -29   5  19       14.85        0.51     57.70 o 
 -27   5  19       18.10       78.97     38.67 o 
 -25   5  19        0.02       18.40     17.48 o 
 -23   5  19        8.11       25.33     17.86 o 
 -21   5  19       97.54      107.34     18.06 o 
 -19   5  19      102.24       87.09     21.71 o 
 -17   5  19      173.77      195.95     44.80 o 
 -15   5  19        0.23        9.85     15.46 o 
 -13   5  19       31.39       39.70     18.69 o 
 -11   5  19        0.21       10.56     21.77 o 
  -9   5  19      112.56      123.92     18.42 o 
  -7   5  19        1.87        8.86     16.43 o 
  -5   5  19       39.76       44.82     33.85 o 
  -3   5  19       34.01       45.78     37.33 o 
 -28   6  19       33.39        0.10     49.60 o 
 -26   6  19       51.74       29.26     32.09 o 
 -24   6  19       15.10       35.13     41.50 o 
 -22   6  19      128.17      159.78     76.12 o 
 -20   6  19        3.05       27.18     20.97 o 
 -18   6  19        1.12       13.79     21.55 o 
 -16   6  19        0.03        3.01     25.25 o 
 -14   6  19        5.32        0.00     23.51 o 
 -12   6  19        0.12        6.41     23.38 o 
 -10   6  19       79.09       57.16     21.90 o 
  -8   6  19       59.18       93.13     31.50 o 
  -6   6  19       35.00       12.35     38.47 o 
 -23   7  19        4.67        0.20     48.59 o 
 -21   7  19        6.77       24.40     39.48 o 
 -19   7  19      211.20      106.19     49.60 o 
 -17   7  19       33.89        0.30     39.48 o 
 -15   7  19      113.15      136.98     33.64 o 
 -13   7  19        4.90       25.51     44.54 o 
 -11   7  19        4.41       12.75     32.93 o 
 -36   0  20     1117.86     1325.90    122.49 o 
 -34   0  20      124.12      210.96     56.69 o 
 -32   0  20     1690.43     2171.37    166.02 o 
 -30   0  20      968.53     1048.43     97.18 o 
 -28   0  20       14.42       32.39     53.65 o 
 -26   0  20      734.23      957.13     84.02 o 
 -24   0  20     3760.16     4380.10    251.05 o 
 -22   0  20        0.93        0.00     46.57 o 
 -20   0  20      530.39      388.92     57.70 o 
 -18   0  20     1434.14     1380.06    100.22 o 
 -16   0  20       21.86       22.88     35.43 o 
 -14   0  20      178.95      181.00     38.47 o 
 -12   0  20       39.28       11.14     12.15 o 
 -10   0  20      393.02      386.39     24.30 o 
  -8   0  20     2128.95     2196.58     80.98 o 
  -6   0  20     2336.61     2524.97     98.19 o 
  -4   0  20       28.14        4.35     26.32 o 
  -2   0  20      166.84      115.10     30.37 o 
   0   0  20      232.82      181.30     51.63 o 
 -35   1  20      104.92      131.60     64.79 o 
 -33   1  20      292.71      353.49     68.84 o 
 -31   1  20      189.19      220.68     62.76 o 
 -29   1  20       27.24       23.38     55.68 o 
 -27   1  20        0.18      100.42     58.71 o 
 -25   1  20       94.52      127.93     48.29 o 
 -23   1  20       13.07       18.01     29.66 o 
 -21   1  20      403.31      484.67     71.37 o 
 -19   1  20      405.16      364.88     38.57 o 
 -17   1  20      321.13      308.25     37.86 o 
 -15   1  20       89.60      128.53     26.02 o 
 -13   1  20      110.48      107.33     11.19 o 
 -11   1  20      106.37      144.89     12.17 o 
  -9   1  20       24.49        1.47     12.17 o 
  -7   1  20        6.36        0.20     14.26 o 
  -5   1  20      168.44      200.68     21.47 o 
  -3   1  20       49.36       62.61     23.11 o 
  -1   1  20        7.09       79.90     32.52 o 
   1   1  20        4.95        0.51     35.77 o 
 -34   2  20      203.17      332.84     65.80 o 
 -32   2  20      715.74      767.22     91.11 o 
 -30   2  20       26.79       40.38     29.20 o 
 -28   2  20     1616.97     1662.41     47.80 o 
 -26   2  20     1524.52     1686.08    131.60 o 
 -24   2  20      621.79      684.51     80.98 o 
 -22   2  20      168.73       89.18     49.60 o 
 -20   2  20     1588.52     1546.16    108.37 o 
 -18   2  20       25.92       43.47     31.40 o 
 -16   2  20      402.69      351.14     22.83 o 
 -14   2  20      604.29      545.22     18.16 o 
 -12   2  20      557.77      505.16     19.89 o 
 -10   2  20       16.55       20.47     11.39 o 
  -8   2  20      117.74       98.21     14.09 o 
  -6   2  20        9.19       29.07     19.00 o 
  -4   2  20        2.80       19.34     25.99 o 
  -2   2  20        9.68        0.20     18.24 o 
   0   2  20       62.91       23.82     33.86 o 
 -33   3  20       26.31       28.95     59.73 o 
 -31   3  20       11.24        0.00     44.54 o 
 -29   3  20      188.68      249.83     47.58 o 
 -27   3  20        4.67       11.89     14.99 o 
 -25   3  20       31.27       17.49     12.93 o 
 -23   3  20      138.51      116.90     17.87 o 
 -21   3  20     1379.64     1308.50     45.50 o 
 -19   3  20        1.37       16.29     13.31 o 
 -17   3  20      157.79      146.93     44.90 o 
 -15   3  20      122.08       97.21     10.19 o 
 -13   3  20       35.48       34.15     13.64 o 
 -11   3  20        8.49       19.39     12.36 o 
  -9   3  20       85.85       64.52     14.38 o 
  -7   3  20        1.16       13.08     15.13 o 
  -5   3  20        0.12       24.81     20.51 o 
  -3   3  20        4.26       30.02     26.07 o 
  -1   3  20       13.63        5.58     35.60 o 
 -32   4  20      508.57      581.26     90.09 o 
 -30   4  20      120.43      106.90     63.77 o 
 -28   4  20        0.38       26.22     58.71 o 
 -26   4  20       38.37       27.77     19.98 o 
 -24   4  20        5.78        5.03     11.57 o 
 -22   4  20      139.30      164.01     17.37 o 
 -20   4  20       77.69       64.44      9.45 o 
 -18   4  20        6.34       16.18     11.80 o 
 -16   4  20      183.33      150.13     19.09 o 
 -14   4  20        8.15       24.89     13.23 o 
 -12   4  20        1.88        4.62     13.50 o 
 -10   4  20       55.31       34.37     18.86 o 
  -8   4  20        0.14       28.62     16.69 o 
  -6   4  20        1.47       39.76     22.47 o 
  -4   4  20        9.28       42.34     33.51 o 
 -29   5  20      158.14      226.75     72.89 o 
 -27   5  20        3.05       24.60     59.73 o 
 -25   5  20        4.85        0.10     27.78 o 
 -23   5  20       11.21       35.98     21.55 o 
 -21   5  20      158.96      164.37     27.03 o 
 -19   5  20       32.30       71.74     18.87 o 
 -17   5  20       59.03       76.98     23.01 o 
 -15   5  20      129.65      128.23     21.89 o 
 -13   5  20       32.53       39.77     17.58 o 
 -11   5  20      114.25       99.04     21.41 o 
  -9   5  20       51.02       49.92     27.48 o 
  -7   5  20        5.29       38.16     40.49 o 
  -5   5  20        5.02       64.68     72.99 o 
 -22   6  20        0.00        0.30     37.45 o 
 -20   6  20       28.59       51.22     40.49 o 
 -18   6  20       20.46       25.45     24.57 o 
 -16   6  20        1.65       39.26     25.65 o 
 -14   6  20        0.00        0.00     27.00 o 
 -12   6  20        0.38        8.20     23.97 o 
 -10   6  20       11.23       16.91     29.70 o 
  -8   6  20       80.86      111.72     33.14 o 
 -19   7  20        0.58        0.61     45.55 o 
 -17   7  20       15.35       27.94     46.57 o 
 -35   1  21     1247.08     1398.69    142.73 o 
 -33   1  21      292.10      352.68     65.80 o 
 -31   1  21      154.44      212.08     68.84 o 
 -29   1  21       21.52       23.99     60.74 o 
 -27   1  21      232.68      278.25     38.63 o 
 -25   1  21       13.05        1.01     33.32 o 
 -23   1  21      176.11      196.43     36.24 o 
 -21   1  21      172.66      116.78     79.62 o 
 -19   1  21       62.92       69.69     43.98 o 
 -17   1  21        2.26       16.91     44.54 o 
 -15   1  21       39.55       13.15     24.95 o 
 -13   1  21      616.88      723.80     23.33 o 
 -11   1  21       69.85       59.59     12.11 o 
  -9   1  21      126.13      135.74     16.25 o 
  -7   1  21       59.82       51.97     17.53 o 
  -5   1  21       98.02      141.19     21.47 o 
  -3   1  21      107.29      137.78     31.08 o 
  -1   1  21        9.48       37.88     33.28 o 
 -34   2  21      100.93      137.47     57.70 o 
 -32   2  21       10.41       39.38     62.76 o 
 -30   2  21        0.55       30.27     58.71 o 
 -28   2  21       69.47       93.84     53.65 o 
 -26   2  21      254.40      220.58     56.69 o 
 -24   2  21        0.93       27.53     42.52 o 
 -22   2  21        6.73       49.97     31.83 o 
 -20   2  21       46.57      106.68     47.38 o 
 -18   2  21       18.44        3.49     31.50 o 
 -16   2  21       41.54       30.75     14.27 o 
 -14   2  21        0.37       15.14     10.36 o 
 -12   2  21       90.94      111.70     23.33 o 
 -10   2  21       19.23       19.58     23.13 o 
  -8   2  21      131.58      109.37     19.49 o 
  -6   2  21       83.57      145.25     39.23 o 
  -4   2  21       13.34       48.49     22.82 o 
  -2   2  21       27.03       39.45     39.83 o 
 -33   3  21       12.66       44.64     61.75 o 
 -31   3  21       26.50        0.10     50.61 o 
 -29   3  21        0.03        7.29     46.57 o 
 -27   3  21       52.49       42.52     55.68 o 
 -25   3  21      209.46      207.92     13.81 o 
 -23   3  21       79.84       31.59     12.43 o 
 -21   3  21       10.91        9.06     18.68 o 
 -19   3  21      104.60      136.14     35.53 o 
 -17   3  21       85.90       51.47     24.19 o 
 -15   3  21      298.70      287.48     33.86 o 
 -13   3  21      210.96      213.11     14.74 o 
 -11   3  21        3.38        0.10     20.25 o 
  -9   3  21       67.99       63.46     18.11 o 
  -7   3  21      379.04      386.01     34.22 o 
  -5   3  21      184.24      175.19     33.00 o 
  -3   3  21        0.61        8.44     30.75 o 
 -32   4  21       23.11        0.00     62.76 o 
 -30   4  21       31.65       57.70     50.61 o 
 -28   4  21       79.16       75.21     54.66 o 
 -26   4  21       69.52        1.52     60.74 o 
 -24   4  21       10.06       27.55     24.78 o 
 -22   4  21      101.14       64.76     20.94 o 
 -20   4  21       88.58       91.40     28.91 o 
 -18   4  21        5.40        7.82     13.00 o 
 -16   4  21      480.97      478.20     26.02 o 
 -14   4  21       83.40       90.18     31.84 o 
 -12   4  21        0.77       13.98     16.67 o 
 -10   4  21       40.88       55.14     34.16 o 
  -8   4  21      241.33      266.09     61.65 o 
  -6   4  21       32.90       25.01     33.14 o 
 -29   5  21       37.99       63.17     53.65 o 
 -27   5  21       31.55       36.65     64.79 o 
 -25   5  21      118.34       75.21     59.73 o 
 -23   5  21        1.65        0.10     61.75 o 
 -21   5  21        0.60        0.00     25.75 o 
 -19   5  21      178.21      252.16     38.47 o 
 -17   5  21       18.09        1.78     18.04 o 
 -15   5  21        2.99        0.20     17.67 o 
 -13   5  21       60.74       57.97     43.68 o 
 -11   5  21      191.93      206.62     25.25 o 
  -9   5  21        4.73       36.43     34.77 o 
  -7   5  21        5.54       31.24     37.15 o 
 -20   6  21        6.20        0.40     36.44 o 
 -18   6  21       14.75       12.15     36.44 o 
 -16   6  21       43.44       40.49     39.48 o 
 -14   6  21      130.21      195.68     51.63 o 
 -34   0  22      111.24      172.50     72.89 o 
 -32   0  22       12.18       81.79     69.85 o 
 -30   0  22      129.75      223.82     50.61 o 
 -28   0  22       26.48        1.11     60.74 o 
 -26   0  22      182.19      221.19     50.61 o 
 -24   0  22      910.51      970.18     99.20 o 
 -22   0  22        0.59        0.91     37.45 o 
 -20   0  22      151.04      103.86     39.48 o 
 -18   0  22      625.28      681.58     73.90 o 
 -16   0  22        6.28        1.01     41.50 o 
 -14   0  22      159.98      230.30     54.66 o 
 -12   0  22        2.51       12.35     14.17 o 
 -10   0  22       38.85       57.70     19.23 o 
  -8   0  22       62.34       74.30     36.44 o 
  -6   0  22       65.66       80.78     36.44 o 
  -4   0  22       10.85       48.69     39.48 o 
 -35   1  22      105.47       95.16     60.74 o 
 -33   1  22        0.27       40.41     43.23 o 
 -31   1  22       22.96       19.76     44.36 o 
 -29   1  22       19.67       27.33     40.07 o 
 -27   1  22       31.34       22.22     36.51 o 
 -25   1  22      107.93       76.15     36.10 o 
 -23   1  22      173.79      172.04     56.38 o 
 -21   1  22      417.66      466.48     41.87 o 
 -19   1  22      258.24      221.07     75.92 o 
 -17   1  22       85.55       75.01     35.43 o 
 -15   1  22      110.11      147.72     17.46 o 
 -13   1  22       75.53       64.17     25.97 o 
 -11   1  22        2.80        0.51     13.84 o 
  -9   1  22      358.95      343.84     26.40 o 
  -7   1  22      370.28      339.89     34.67 o 
  -5   1  22      328.60      321.47     37.20 o 
 -34   2  22       68.59      110.85     57.70 o 
 -32   2  22       62.47       64.08     63.77 o 
 -30   2  22        2.18       42.82     61.75 o 
 -28   2  22      117.75      100.93     49.60 o 
 -26   2  22       19.02       40.69     51.63 o 
 -24   2  22       27.72        4.25     35.77 o 
 -22   2  22       18.79       15.68     33.23 o 
 -20   2  22      511.59      517.47     49.33 o 
 -18   2  22        0.43        0.30     32.90 o 
 -16   2  22       18.71        8.87     16.22 o 
 -14   2  22        2.65        1.68     12.65 o 
 -12   2  22       19.63       23.62     20.80 o 
 -10   2  22        2.90        7.50     19.94 o 
  -8   2  22        0.13        0.00     19.44 o 
  -6   2  22      255.48      233.82     31.80 o 
  -4   2  22      131.47      120.70     52.59 o 
 -33   3  22        1.24        0.00     59.73 o 
 -31   3  22       15.21       16.60     65.80 o 
 -29   3  22       70.87       98.29     65.80 o 
 -27   3  22      441.01      328.59     76.93 o 
 -25   3  22      432.28      347.62     73.90 o 
 -23   3  22       23.81       59.42     53.65 o 
 -21   3  22      397.22      448.24     55.93 o 
 -19   3  22      314.89      275.87     41.66 o 
 -17   3  22       49.66       34.79     13.68 o 
 -15   3  22        2.78        3.04     20.25 o 
 -13   3  22        7.66       21.83     22.47 o 
 -11   3  22        1.44        1.08     23.22 o 
  -9   3  22      106.80      104.51     21.61 o 
  -7   3  22       78.83      135.34     45.55 o 
 -30   4  22       22.23        0.51     54.66 o 
 -28   4  22       18.25        2.94     48.59 o 
 -26   4  22       97.63      105.89     67.82 o 
 -24   4  22        3.17       34.62     61.75 o 
 -22   4  22      127.54      222.20     63.77 o 
 -20   4  22        2.14        0.00     55.68 o 
 -18   4  22       13.58       55.18     31.13 o 
 -16   4  22       19.00       45.15     24.30 o 
 -14   4  22       26.20       60.20     22.99 o 
 -12   4  22       46.87       61.27     21.15 o 
 -10   4  22      100.84       63.77     31.68 o 
  -8   4  22       47.45        0.20     45.55 o 
 -29   5  22       46.41       64.38     63.77 o 
 -27   5  22       19.13        0.40     47.58 o 
 -25   5  22        1.48      154.68     67.82 o 
 -23   5  22        1.45        1.11     61.75 o 
 -17   5  22        1.46        0.30     45.55 o 
 -15   5  22       44.50       13.36     30.37 o 
 -13   5  22        1.08       24.80     29.36 o 
 -11   5  22       76.71      134.03     47.58 o 
 -16   6  22       87.57      114.29     49.60 o 
 -33   1  23        0.33       85.66     66.56 o 
 -31   1  23       77.02       85.18     47.24 o 
 -29   1  23      340.40      381.60    102.29 o 
 -27   1  23        3.62        9.84     38.63 o 
 -25   1  23       25.31       62.44     59.12 o 
 -23   1  23      133.91       85.59     37.57 o 
 -21   1  23       96.19       70.56     32.59 o 
 -19   1  23       13.48        7.66     33.23 o 
 -17   1  23      129.31      160.01     36.42 o 
 -15   1  23       45.92       79.70     34.27 o 
 -13   1  23       99.78       97.83     39.07 o 
 -11   1  23       60.26       75.92     43.53 o 
 -34   2  23        7.66       64.18     57.70 o 
 -32   2  23        2.29       40.90     52.64 o 
 -30   2  23        1.73       58.41     50.61 o 
 -28   2  23      157.07       93.57     38.92 o 
 -26   2  23      136.49      138.82     36.22 o 
 -24   2  23      100.43      105.13     78.25 o 
 -22   2  23       14.55       18.04     34.45 o 
 -20   2  23      285.53      210.24     35.99 o 
 -18   2  23      245.04      183.83     37.89 o 
 -16   2  23       44.74        0.76     31.70 o 
 -14   2  23       18.43       45.58     32.83 o 
 -12   2  23       17.99       86.45     41.50 o 
 -10   2  23       92.73      164.70     45.55 o 
 -31   3  23       98.88       61.45     67.82 o 
 -29   3  23       66.16        2.53     64.79 o 
 -27   3  23       66.45      125.02     50.61 o 
 -25   3  23      522.08      534.59     92.12 o 
 -23   3  23       47.67       20.10     33.55 o 
 -21   3  23      202.35      146.98     40.78 o 
 -19   3  23        5.18       14.97     32.09 o 
 -17   3  23       19.24       16.09     31.47 o 
 -15   3  23       23.67       29.96     46.57 o 
 -13   3  23        9.63        0.10     45.55 o 
 -11   3  23        3.47        0.20     35.43 o 
 -30   4  23       96.12       97.99     59.73 o 
 -28   4  23       51.88       63.07     57.70 o 
 -26   4  23      133.53       90.40     62.76 o 
 -24   4  23        5.69       45.45     65.80 o 
 -22   4  23      302.13      201.35     67.82 o 
 -20   4  23        9.72       76.76     43.48 o 
 -18   4  23       46.47       13.77     49.60 o 
 -16   4  23       16.19        0.10     43.53 o 
 -14   4  23       25.80       32.90     42.52 o 
 -12   4  23        5.40       74.40     44.54 o 
 -27   5  23        9.71       69.85     68.84 o 
 -25   5  23       14.24       54.56     66.81 o 
 -23   5  23        0.00        0.10     53.65 o 
 -19   5  23       92.14      123.30     49.60 o 
 -17   5  23        0.12       36.75     45.55 o 
 -15   5  23        5.19        7.19     50.61 o 
 -34   0  24       71.85        0.91     70.86 o 
 -32   0  24        5.59        2.02     61.75 o 
 -30   0  24       51.08      175.43     61.75 o 
 -28   0  24      318.04      340.03     67.82 o 
 -26   0  24      179.59      173.81     60.74 o 
 -24   0  24        3.86        1.82     38.47 o 
 -22   0  24      140.79       92.12     51.63 o 
 -20   0  24      381.17      388.32     65.80 o 
 -18   0  24      108.65       23.69     52.64 o 
 -16   0  24      259.40      264.61     63.77 o 
 -14   0  24      131.29      165.92     51.63 o 
 -12   0  24       84.53      170.57     51.63 o 
 -33   1  24        3.13       33.57     45.20 o 
 -31   1  24       93.12      112.52     43.50 o 
 -29   1  24      138.69      115.41     43.98 o 
 -27   1  24      102.89      152.63     40.62 o 
 -25   1  24       21.11        0.20     33.89 o 
 -23   1  24        0.60       18.35     33.28 o 
 -21   1  24        1.96        0.10     31.06 o 
 -19   1  24       37.43        0.51     36.48 o 
 -17   1  24      166.89      173.17     66.10 o 
 -15   1  24       16.53       73.74     35.30 o 
 -13   1  24       69.95       75.01     51.63 o 
 -11   1  24       80.49       67.22     45.55 o 
 -32   2  24        4.39       85.79     58.66 o 
 -30   2  24        4.12       26.37     38.65 o 
 -28   2  24        5.34       15.46     37.86 o 
 -26   2  24      102.67      143.53     39.15 o 
 -24   2  24        5.21       25.70     35.99 o 
 -22   2  24       17.89       12.52     36.86 o 
 -20   2  24      223.83      243.73     37.92 o 
 -18   2  24       46.04       49.54     32.72 o 
 -16   2  24        2.32       21.12     33.28 o 
 -14   2  24       17.20       61.35     50.61 o 
 -12   2  24      205.57      215.32     53.65 o 
 -10   2  24       58.96       32.70     40.49 o 
 -31   3  24       47.64       72.68     68.84 o 
 -29   3  24      159.13      189.00     72.89 o 
 -27   3  24      156.37      236.61    129.17 o 
 -25   3  24       66.50       60.66     43.59 o 
 -23   3  24       15.68        6.44     41.04 o 
 -21   3  24       47.43       22.23     36.32 o 
 -19   3  24       45.68       69.43     52.54 o 
 -17   3  24        6.31        0.51     45.55 o 
 -15   3  24       22.24        0.00     45.55 o 
 -13   3  24       66.63      167.74     51.63 o 
 -11   3  24        0.22        0.20     45.55 o 
 -28   4  24       88.75      126.54     70.86 o 
 -26   4  24      131.19      184.85     58.71 o 
 -24   4  24       43.54       51.73     65.80 o 
 -22   4  24        9.82        0.43     33.14 o 
 -20   4  24        0.01       59.66     59.12 o 
 -18   4  24       21.13        0.00     49.60 o 
 -16   4  24       50.91       57.80     49.60 o 
 -14   4  24       50.74      111.55     48.59 o 
 -21   5  24       38.65      127.55     54.66 o 
 -31   1  25      104.80       91.17     53.20 o 
 -29   1  25        0.10        0.00     39.38 o 
 -27   1  25        9.74       49.03     54.06 o 
 -25   1  25        8.77       26.88     31.28 o 
 -23   1  25       72.57       69.56     71.21 o 
 -21   1  25        0.00        0.00     37.92 o 
 -19   1  25       28.05       19.02     36.82 o 
 -17   1  25       10.69       54.67     55.27 o 
 -15   1  25       40.61        1.52     36.02 o 
 -13   1  25      196.86      201.04     57.70 o 
 -30   2  25       16.31       11.53     38.92 o 
 -28   2  25       33.75       51.57     55.83 o 
 -26   2  25       21.36       81.83     86.60 o 
 -24   2  25       71.94       95.48     40.78 o 
 -22   2  25       26.27       29.02     34.73 o 
 -20   2  25       24.22       20.97     37.86 o 
 -18   2  25        0.11       34.16     36.82 o 
 -16   2  25       63.01       73.29     76.43 o 
 -14   2  25       16.34       55.17     47.58 o 
 -12   2  25        5.25        0.00     53.65 o 
 -29   3  25        1.06       57.20     42.07 o 
 -27   3  25       91.21      133.66     43.76 o 
 -25   3  25      106.98      203.83     76.63 o 
 -23   3  25        0.49       66.47     36.73 o 
 -21   3  25       79.90       43.75     44.03 o 
 -19   3  25        3.89        0.10     34.45 o 
 -17   3  25       27.20       22.98     50.61 o 
 -15   3  25        9.68        0.30     41.50 o 
 -26   4  25      158.53      270.28     64.79 o 
 -24   4  25      511.18      540.73    116.46 o 
 -22   4  25       96.86      134.13     43.98 o 
 -20   4  25       30.55       23.59     50.61 o 
 -18   4  25       44.89       82.91     53.65 o 
 -30   0  26        7.87      102.55     52.64 o 
 -28   0  26       15.20       26.02     58.71 o 
 -24   0  26      275.14      284.35     73.90 o 
 -22   0  26      359.41      369.99     69.85 o 
 -20   0  26       25.49        5.97     55.68 o 
 -18   0  26       88.74       25.61     58.71 o 
 -16   0  26        0.54        0.30     52.64 o 
 -14   0  26        9.61       98.19     55.68 o 
 -31   1  26       18.55        8.48     46.55 o 
 -29   1  26        0.19       17.59     34.58 o 
 -27   1  26       47.82       31.27     36.61 o 
 -25   1  26        0.85        5.87     34.75 o 
 -23   1  26       72.52      115.09     40.73 o 
 -21   1  26        2.19        0.00     38.29 o 
 -19   1  26        0.01        0.00     38.77 o 
 -17   1  26        0.69       20.27     37.86 o 
 -15   1  26       13.14        0.10     50.61 o 
 -28   2  26        8.75       37.59     42.05 o 
 -26   2  26       65.32       89.32     53.65 o 
 -24   2  26       91.67       71.06     63.02 o 
 -22   2  26        1.52       39.25     42.06 o 
 -20   2  26       46.04       55.13     38.34 o 
 -18   2  26       32.69       28.78     37.61 o 
 -16   2  26       23.57        4.76     49.60 o 
 -25   3  26       27.97       30.84     40.33 o 
 -23   3  26       49.88       50.44     48.69 o 
 -21   3  26       11.11        0.00     36.42 o 
 -19   3  26        3.11        0.00     47.58 o 
 -27   1  27      137.25      143.51     57.55 o 
 -25   1  27        2.03       20.20     41.44 o 
 -23   1  27      320.01      395.93     54.39 o 
 -21   1  27      366.03      370.15     53.29 o 
                                                 
